# Supplementary material for: Deciphering mouse uterine receptivity for embryo implantation at single‐cell resolution
Source: Cell Prolif. 2021 Sep 23;54(11):e13128. doi: 10.1111/cpr.13128 (PMC8560620; doi:10.1111/cpr.13128)
Supplement: Supplementary file 4 — Table S1 [file CPR-54-e13128-s007.xls]

## Sheet: Sheet1
Supplementary Table 1. The complete list of novel and known marker genes for each cell type.
gene_symbol	p_val	avg_logFC	pct.1	pct.2	p_val_adj	cell_type
Cd79a	7.96644e-212	3.393	0.895	0.028	1.62245e-207	B
Igkc	6.01542e-21	3.25198	0.895	0.532	1.2251e-16	B
Ighm	1.23433e-62	3.15581	0.921	0.123	2.51384e-58	B
Cd79b	5.31125e-289	2.78811	0.868	0.018	1.08169e-284	B
Iglc2	0	2.68238	0.684	0.006	0	B
Ms4a1	0	2.59678	0.763	0.001	0	B
Ly6d	3.87745e-257	2.31684	0.737	0.014	7.89682e-253	B
Vpreb3	0	2.00013	0.447	0.003	0	B
Cd37	1.94543e-52	1.91124	0.816	0.109	3.96205e-48	B
Ighd	0	1.87866	0.553	0.005	0	B
Stk17b	1.05474e-18	1.87455	0.737	0.258	2.14809e-14	B
Cd74	3.22841e-29	1.7288	0.974	0.275	6.57499e-25	B
Fcmr	0	1.72724	0.526	0.002	0	B
Rel	3.41795e-18	1.7066	0.789	0.315	6.961e-14	B
Foxp1	3.18335e-21	1.70421	0.921	0.515	6.48321e-17	B
Ltb	7.57184e-55	1.68109	0.737	0.075	1.54208e-50	B
Pax5	0	1.65964	0.605	0.001	0	B
Dusp2	8.98076e-22	1.65558	0.763	0.224	1.82902e-17	B
Bank1	0	1.65308	0.711	0.009	0	B
Ets1	2.34267e-17	1.56656	0.789	0.335	4.77109e-13	B
Ccr7	1.8709e-159	1.55781	0.579	0.015	3.81028e-155	B
Fcrla	1.21678e-187	1.54227	0.684	0.018	2.4781e-183	B
Cmah	1.53957e-41	1.5267	0.526	0.052	3.13548e-37	B
Ebf1	1.4145e-15	1.52152	0.868	0.59	2.88078e-11	B
Satb1	1.23486e-12	1.47277	0.579	0.212	2.51491e-08	B
Cd69	1.05321e-14	1.40521	0.421	0.084	2.14497e-10	B
Mef2c	1.69059e-11	1.3872	0.737	0.424	3.44305e-07	B
Blnk	5.56535e-20	1.37245	0.474	0.084	1.13344e-15	B
Cd52	3.43617e-20	1.37058	0.816	0.231	6.9981e-16	B
Iglc1	3.99575e-239	1.33842	0.395	0.004	8.13774e-235	B
Cxcr4	3.1503e-18	1.33773	0.447	0.082	6.41589e-14	B
Iglc3	3.80795e-111	1.33005	0.5	0.016	7.75528e-107	B
Rilpl2	2.59379e-10	1.32813	0.737	0.469	5.28252e-06	B
Mzb1	9.47378e-123	1.3033	0.5	0.015	1.92943e-118	B
Irf4	2.87721e-46	1.29968	0.447	0.033	5.85973e-42	B
Map3k1	1.03099e-10	1.29543	0.579	0.241	2.09971e-06	B
Scd1	9.62819e-10	1.28827	0.474	0.172	1.96088e-05	B
Pou2f2	1.0301e-22	1.27613	0.579	0.109	2.0979e-18	B
Syk	1.57762e-21	1.25072	0.605	0.128	3.21299e-17	B
Gm8369	5.94674e-85	1.24637	0.395	0.013	1.21111e-80	B
Swap70	4.89291e-06	1.24064	0.5	0.286	0.099649	B
Cd19	0	1.23941	0.474	0	0	B
Rac2	4.90652e-19	1.23364	0.763	0.221	9.99263e-15	B
Cd24a	7.94105e-08	1.21934	0.579	0.295	0.00161727	B
Ralgps2	3.04376e-08	1.21415	0.553	0.287	0.000619893	B
Btg1	7.05886e-15	1.21275	0.947	0.819	1.43761e-10	B
4930523C07Rik	4.00491e-14	1.21248	0.579	0.183	8.15639e-10	B
Napsa	6.55698e-24	1.20047	0.526	0.084	1.33539e-19	B
Rhoh	2.97149e-16	1.18664	0.395	0.071	6.05173e-12	B
Arhgdib	1.8513e-20	1.18496	0.895	0.278	3.77036e-16	B
Chchd10	9.64022e-14	1.17375	0.5	0.127	1.96333e-09	B
Ezr	2.35082e-09	1.16955	0.605	0.293	4.78768e-05	B
Ppp1r16b	4.92172e-20	1.15829	0.5	0.092	1.00236e-15	B
H2-Eb1	4.15625e-27	1.15643	0.842	0.182	8.46462e-23	B
Ptprcap	1.4648e-28	1.1557	0.579	0.084	2.98321e-24	B
Bach2	5.14757e-09	1.15123	0.421	0.143	0.000104835	B
Egr3	0.00406726	1.15054	0.447	0.373	1	B
Serp1	5.97183e-13	1.13939	0.868	0.74	1.21622e-08	B
Bcl11a	5.62208e-28	1.10873	0.368	0.036	1.14499e-23	B
Cytip	1.45745e-15	1.0857	0.579	0.141	2.96825e-11	B
H2-Ab1	3.52187e-22	1.06011	0.842	0.216	7.17264e-18	B
Tnfrsf13c	3.99175e-90	1.05167	0.342	0.009	8.1296e-86	B
Siglecg	6.60945e-105	1.03968	0.447	0.014	1.34608e-100	B
Dmxl1	5.89426e-07	1.02729	0.579	0.362	0.0120043	B
Kmt2e	5.51804e-10	1.02122	0.789	0.642	1.1238e-05	B
H3f3a	2.01662e-17	1.0208	0.974	0.957	4.10706e-13	B
Coro1a	2.23777e-14	1.01656	0.737	0.235	4.55743e-10	B
Ikzf1	1.6182e-10	1.01598	0.421	0.114	3.29562e-06	B
H2-DMb2	2.13939e-30	1.0154	0.421	0.045	4.35708e-26	B
Arhgap25	1.50873e-18	1.0084	0.395	0.063	3.07268e-14	B
Ptprc	1.54261e-15	1.00581	0.763	0.229	3.14168e-11	B
Chst3	1.47513e-70	0.999493	0.263	0.007	3.00424e-66	B
Fli1	1.34295e-05	0.992856	0.395	0.174	0.273504	B
Pou2af1	3.7475e-261	0.982228	0.316	0.002	7.63215e-257	B
Ptpn6	1.25935e-12	0.974983	0.553	0.164	2.56479e-08	B
C1galt1	0.00133744	0.974868	0.421	0.286	1	B
Serinc3	4.06417e-09	0.972161	0.816	0.641	8.27708e-05	B
Prkcb	1.42255e-14	0.97211	0.421	0.089	2.89718e-10	B
Dennd4a	0.000185816	0.971173	0.526	0.381	1	B
Vps37b	1.06534e-08	0.962614	0.579	0.247	0.000216968	B
H2-Aa	2.09859e-16	0.960982	0.737	0.211	4.27398e-12	B
H2-Ob	4.39432e-50	0.957494	0.368	0.02	8.94948e-46	B
Cyth1	2.82588e-07	0.955142	0.421	0.168	0.00575519	B
Gdi2	1.6166e-11	0.952852	0.868	0.825	3.29237e-07	B
Chd7	0.00061969	0.944847	0.289	0.127	1	B
Med13	2.20549e-05	0.942382	0.632	0.562	0.449169	B
Arhgap17	0.00011418	0.941604	0.579	0.48	1	B
Dusp5	0.00328655	0.940237	0.447	0.307	1	B
Arhgap30	6.87328e-12	0.938648	0.526	0.162	1.39981e-07	B
Gpr171	1.94707e-13	0.933783	0.289	0.046	3.9654e-09	B
Cd22	1.37008e-76	0.925727	0.342	0.011	2.79031e-72	B
Zcchc11	0.00114453	0.925446	0.553	0.521	1	B
Cyfip2	9.86056e-14	0.924508	0.421	0.092	2.0082e-09	B
Plekha2	0.00197186	0.911124	0.342	0.201	1	B
Rapgef6	0.000227982	0.898392	0.526	0.397	1	B
Fgd2	1.39409e-17	0.897686	0.421	0.074	2.8392e-13	B
Cybb	1.33017e-12	0.894904	0.553	0.145	2.70903e-08	B
Stk4	6.32029e-05	0.885423	0.447	0.247	1	B
Cd72	2.20207e-10	0.879686	0.342	0.078	4.48474e-06	B
Man1a	0.00260504	0.875029	0.553	0.516	1	B
Gimap6	2.48338e-13	0.86863	0.447	0.103	5.05765e-09	B
Plaur	2.15047e-06	0.865994	0.342	0.118	0.0437964	B
Samhd1	0.000107041	0.864618	0.553	0.415	1	B
Bcl10	0.000935091	0.862842	0.553	0.5	1	B
Inpp5d	1.30794e-11	0.859718	0.474	0.134	2.66374e-07	B
Mbnl1	6.56083e-06	0.853872	0.763	0.756	0.133618	B
Lyn	2.36826e-05	0.852614	0.447	0.218	0.48232	B
Ddx6	1.82092e-05	0.852132	0.711	0.743	0.370849	B
Zbtb7a	3.07301e-06	0.850361	0.711	0.646	0.0625849	B
Zfp296	5.51712e-17	0.845032	0.289	0.037	1.12362e-12	B
Mtss1	2.36951e-06	0.844305	0.421	0.181	0.0482575	B
Pkn1	3.25459e-05	0.840142	0.474	0.274	0.662831	B
Elf1	0.0014215	0.839518	0.579	0.522	1	B
Ripor2	0.004461	0.837833	0.395	0.287	1	B
Stap1	4.47353e-11	0.835896	0.316	0.065	9.1108e-07	B
Fam107b	4.03127e-10	0.831135	0.579	0.234	8.21009e-06	B
Fcrl1	1.28046e-250	0.827377	0.342	0.002	2.60778e-246	B
Git2	0.000173505	0.82727	0.526	0.378	1	B
Pde4b	0.000698545	0.824243	0.421	0.265	1	B
Cd53	6.84035e-10	0.822735	0.605	0.212	1.39311e-05	B
Kras	0.00772565	0.814278	0.5	0.465	1	B
Atp2a3	1.96042e-10	0.813699	0.342	0.078	3.9926e-06	B
Gpbp1	0.00290399	0.810962	0.579	0.585	1	B
Dhx9	0.00398593	0.801042	0.553	0.553	1	B
Limd2	0.00217203	0.797909	0.447	0.319	1	B
Trp53i11	5.96192e-09	0.796901	0.263	0.056	0.00012142	B
Tob2	5.88664e-06	0.794311	0.737	0.704	0.119887	B
Supt4a	0.000607469	0.794251	0.605	0.621	1	B
Kdm6b	0.000117856	0.79335	0.711	0.701	1	B
Nfatc3	0.00229702	0.793325	0.421	0.305	1	B
Spib	1.10084e-29	0.787993	0.289	0.021	2.24197e-25	B
Cnp	3.61559e-07	0.782816	0.395	0.146	0.00736351	B
Sf3b1	1.18272e-07	0.780707	0.816	0.846	0.00240873	B
Il2rg	1.65699e-10	0.779845	0.421	0.114	3.37463e-06	B
Usp15	0.00221697	0.777662	0.474	0.378	1	B
H2-Oa	3.1403e-30	0.770299	0.395	0.038	6.39554e-26	B
Lrmp	1.70735e-09	0.768844	0.263	0.053	3.4772e-05	B
Rfx7	0.00704896	0.768205	0.421	0.327	1	B
Mef2d	0.00645799	0.763794	0.474	0.41	1	B
Mier1	0.00153144	0.763247	0.579	0.589	1	B
Grap	1.67384e-13	0.762948	0.342	0.063	3.40894e-09	B
Sorl1	4.5714e-15	0.761242	0.421	0.083	9.31011e-11	B
Ncf1	0.00354406	0.750697	0.263	0.129	1	B
Grk2	0.00223364	0.75066	0.421	0.287	1	B
Gm31243	3.61442e-132	0.749822	0.263	0.003	7.36113e-128	B
Gramd3	1.19502e-05	0.749345	0.342	0.131	0.243377	B
Pkig	0.00152136	0.747724	0.474	0.365	1	B
Dok3	3.81155e-14	0.747301	0.316	0.052	7.7626e-10	B
Arhgap15	1.64567e-07	0.745852	0.342	0.105	0.00335158	B
Mcl1	7.67122e-09	0.744632	0.868	0.802	0.000156232	B
Fau	7.13312e-17	0.744551	1	0.987	1.45273e-12	B
Rcsd1	0.000308224	0.743656	0.289	0.122	1	B
Tmem243	3.26099e-05	0.743572	0.421	0.216	0.664132	B
Tmem123	0.000457144	0.740773	0.5	0.364	1	B
Sept1	9.88967e-06	0.736113	0.395	0.16	0.201413	B
Hnrnpf	4.93265e-07	0.734909	0.816	0.84	0.0100458	B
Sub1	1.91928e-05	0.728427	0.763	0.838	0.390881	B
Akirin1	0.00454947	0.727897	0.447	0.358	1	B
Txndc16	0.000233048	0.726983	0.316	0.145	1	B
Tmem131l	1.54227e-05	0.726944	0.368	0.161	0.314098	B
Tnfrsf13b	2.32499e-14	0.72182	0.342	0.059	4.73506e-10	B
Arhgap45	3.37252e-05	0.720383	0.342	0.141	0.686847	B
Nfkbie	0.000399116	0.719183	0.263	0.108	1	B
Dgkd	0.000280669	0.716083	0.368	0.193	1	B
Dock2	9.58433e-08	0.715798	0.421	0.144	0.00195194	B
Ly86	5.30518e-07	0.714011	0.447	0.156	0.0108045	B
Unc93b1	0.00138723	0.711893	0.447	0.282	1	B
Rps27	7.13862e-13	0.711884	0.974	0.983	1.45385e-08	B
Blk	1.5524e-38	0.708617	0.289	0.016	3.16162e-34	B
Msn	1.65052e-06	0.706614	0.763	0.735	0.0336145	B
Btk	5.77898e-19	0.704699	0.342	0.046	1.17695e-14	B
Fam49b	1.16136e-07	0.703312	0.684	0.38	0.00236522	B
Baz1a	0.00132002	0.70326	0.474	0.342	1	B
Laptm5	1.2775e-07	0.699121	0.658	0.252	0.00260176	B
Cd180	2.37557e-12	0.698736	0.263	0.042	4.83808e-08	B
Pde7a	0.00024538	0.698079	0.368	0.188	1	B
Srgn	5.51123e-08	0.696831	0.895	0.713	0.00112242	B
H2-D1	1.72669e-08	0.693182	0.947	0.905	0.000351658	B
Jund	5.13718e-05	0.692649	0.868	0.911	1	B
Ddx5	3.06562e-10	0.690276	0.974	0.951	6.24344e-06	B
Iqgap1	0.000156589	0.689786	0.711	0.704	1	B
Sp100	0.000517186	0.688961	0.474	0.309	1	B
Neurl3	0.000338581	0.683336	0.289	0.12	1	B
Ash1l	0.00772828	0.6817	0.605	0.686	1	B
Rbm39	7.52889e-09	0.679934	0.895	0.886	0.000153333	B
Wnk1	0.00140919	0.67554	0.737	0.803	1	B
Pkib	2.53192e-06	0.67403	0.263	0.075	0.0515652	B
Ly6e	4.18639e-06	0.673446	0.816	0.799	0.08526	B
Hcls1	5.86012e-07	0.662909	0.395	0.14	0.0119347	B
Ikzf3	2.23377e-14	0.662213	0.289	0.041	4.5493e-10	B
Map3k8	0.000659105	0.660423	0.263	0.111	1	B
Cmtm7	0.00901903	0.65717	0.474	0.422	1	B
Acin1	0.00115797	0.656567	0.658	0.715	1	B
Ttc7	0.00048263	0.654846	0.263	0.109	1	B
Crlf3	0.00316578	0.650369	0.316	0.175	1	B
Crem	0.00732067	0.647504	0.474	0.392	1	B
Pml	0.000108711	0.644517	0.316	0.137	1	B
Tgfb1	0.00440004	0.638227	0.474	0.358	1	B
Ms4a4c	7.42579e-11	0.634694	0.289	0.055	1.51234e-06	B
H2-DMa	7.25338e-05	0.633668	0.395	0.167	1	B
Rasgrp3	3.58957e-08	0.631557	0.263	0.06	0.000731051	B
H2-K1	3.05548e-08	0.626493	0.947	0.872	0.000622279	B
Fam76b	0.00893743	0.617108	0.316	0.201	1	B
Tnfaip8l2	3.98508e-05	0.609646	0.263	0.088	0.811601	B
Prpf4b	0.00755927	0.602857	0.579	0.632	1	B
Ablim1	0.00406606	0.59941	0.421	0.289	1	B
Sp110	0.00040657	0.595927	0.289	0.124	1	B
Myo1e	0.00725894	0.592241	0.289	0.169	1	B
Ero1lb	5.97378e-06	0.59172	0.263	0.081	0.121662	B
Gimap1	2.21612e-05	0.57553	0.263	0.083	0.451336	B
Cd83	0.000922936	0.562988	0.395	0.21	1	B
Gmfg	2.51984e-05	0.562894	0.447	0.203	0.51319	B
Actr3	0.00669904	0.559471	0.658	0.745	1	B
Ankrd44	0.000201957	0.556993	0.368	0.174	1	B
Zfp36	0.00852947	0.552266	0.658	0.673	1	B
H3f3b	1.91245e-06	0.548862	0.947	0.969	0.038949	B
Lcp1	8.45747e-07	0.539771	0.605	0.248	0.0172245	B
Itga4	0.00439738	0.537107	0.263	0.123	1	B
Acp5	0.00111958	0.536727	0.342	0.174	1	B
Ctsh	0.00439938	0.524514	0.632	0.53	1	B
Arpc2	0.00168529	0.517539	0.763	0.874	1	B
Tax1bp1	0.00192271	0.515588	0.684	0.777	1	B
Jpt1	0.00872372	0.512759	0.632	0.687	1	B
Brd2	0.00134355	0.509848	0.684	0.781	1	B
Ube2d3	5.74347e-06	0.501022	0.842	0.887	0.116972	B
Matr3	0.00307162	0.491716	0.658	0.719	1	B
Ifi209	1.50222e-07	0.490152	0.263	0.063	0.00305943	B
Srsf3	0.00439147	0.476306	0.684	0.822	1	B
Cd86	1.16448e-05	0.473237	0.263	0.079	0.237157	B
Ankrd11	0.00651919	0.470524	0.658	0.745	1	B
Ptma	0.00155564	0.453089	0.974	0.98	1	B
Tmsb10	1.23394e-05	0.451385	0.947	0.935	0.251304	B
Arpc3	0.0010874	0.414115	0.763	0.825	1	B
Eif1	1.59593e-06	0.413398	0.947	0.959	0.0325027	B
Son	0.001672	0.408593	0.737	0.868	1	B
Nckap1l	0.00141966	0.408127	0.263	0.114	1	B
Srrm2	0.000495336	0.396161	0.789	0.875	1	B
Dock10	0.00244377	0.382434	0.316	0.153	1	B
Junb	0.0011841	0.356107	0.921	0.888	1	B
Malat1	0.00328699	0.353185	1	0.983	1	B
Cdk11b	0.00424832	0.344854	0.158	0.469	1	B
Calm1	0.00179896	0.325099	0.947	0.938	1	B
Ncf2	0.00623443	0.319243	0.289	0.146	1	B
Cfl1	0.00138712	0.317039	0.868	0.925	1	B
Rps24	0.000199667	0.307432	1	0.99	1	B
B2m	0.000296792	0.306115	0.921	0.915	1	B
mt-Co2	7.77889e-06	0.304612	1	1	0.158425	B
Rpl18a	6.73139e-05	0.301863	0.974	0.985	1	B
mt-Co3	0.000151564	0.29336	1	1	1	B
Rpl12	0.000459418	0.279587	0.947	0.972	1	B
Rps13	0.000689837	0.275686	1	0.976	1	B
Nucb2	0.00508354	0.266917	0.105	0.363	1	B
Rps29	0.00121803	0.260063	0.974	0.988	1	B
Rpl17	0.000460317	0.259905	1	0.982	1	B
Rps3a1	0.00325397	0.25317	0.974	0.979	1	B
Cd74	0	3.0462	0.957	0.235	0	DC
H2-Ab1	0	2.95871	0.882	0.177	0	DC
H2-Aa	0	2.84543	0.884	0.17	0	DC
H2-Eb1	0	2.72419	0.855	0.142	0	DC
Il1b	0	2.52152	0.802	0.06	0	DC
Cst3	2.57699e-258	2.33314	1	0.884	5.2483e-254	DC
Plbd1	0	1.86951	0.859	0.061	0	DC
Cd209a	0	1.7724	0.349	0.014	0	DC
H2-DMa	0	1.71527	0.892	0.123	0	DC
Alox5ap	0	1.69758	0.925	0.157	0	DC
Gm2a	2.72116e-264	1.69049	0.951	0.535	5.54192e-260	DC
H2-DMb1	0	1.64112	0.806	0.097	0	DC
Rel	0	1.64091	0.912	0.279	0	DC
Cd52	0	1.62661	0.982	0.186	0	DC
Coro1a	0	1.58673	0.984	0.19	0	DC
Napsa	0	1.56125	0.775	0.042	0	DC
Ctss	0	1.53544	0.984	0.147	0	DC
Tyrobp	0	1.52301	0.996	0.186	0	DC
Plek	0	1.50778	0.91	0.141	0	DC
Ccr2	0	1.44613	0.822	0.116	0	DC
Cytip	0	1.43564	0.804	0.101	0	DC
Cybb	6.52696e-300	1.43306	0.704	0.111	1.32928e-295	DC
Naaa	3.482e-213	1.41905	0.647	0.163	7.09145e-209	DC
Fcer1g	0	1.40995	0.959	0.206	0	DC
Fxyd5	2.33905e-207	1.39244	0.963	0.509	4.7637e-203	DC
Lst1	2.26549e-206	1.39096	0.592	0.121	4.6139e-202	DC
Cd14	1.28968e-213	1.37811	0.692	0.166	2.62657e-209	DC
Lyz2	2.80015e-265	1.36734	0.912	0.259	5.70278e-261	DC
Psap	3.55809e-216	1.36503	0.996	0.85	7.24641e-212	DC
Cd83	0	1.35905	0.8	0.174	0	DC
Ms4a6c	0	1.33386	0.773	0.104	0	DC
Etv3	1.26903e-246	1.33253	0.794	0.243	2.58451e-242	DC
Wfdc17	0	1.32376	0.796	0.123	0	DC
Lcp1	0	1.32127	0.951	0.206	0	DC
Spi1	0	1.31306	0.865	0.088	0	DC
Laptm5	0	1.30111	0.99	0.207	0	DC
Bcl2a1d	0	1.28421	0.704	0.066	0	DC
Tnip3	0	1.28285	0.506	0.022	0	DC
Mpeg1	0	1.27923	0.888	0.113	0	DC
Bcl2a1b	9.44241e-260	1.27152	0.716	0.131	1.92304e-255	DC
Ifi27l2a	6.24209e-107	1.26877	0.925	0.668	1.27126e-102	DC
Ccl6	0	1.2663	0.751	0.114	0	DC
Lgals3	3.02042e-200	1.26427	0.888	0.364	6.15139e-196	DC
S100a4	1.52827e-122	1.25524	0.633	0.242	3.11247e-118	DC
Nfe2l2	1.74524e-169	1.23864	0.884	0.581	3.55436e-165	DC
Ptprc	0	1.23518	0.961	0.185	0	DC
Mgl2	4.36167e-193	1.2347	0.271	0.021	8.88297e-189	DC
Fam49b	2.47161e-273	1.23394	0.939	0.346	5.03368e-269	DC
Cdkn1a	4.03028e-155	1.22473	0.849	0.472	8.20806e-151	DC
Ccl4	3.5479e-164	1.22209	0.622	0.148	7.22566e-160	DC
Tmsb4x	4.62213e-228	1.22148	0.998	0.973	9.41342e-224	DC
Ccl9	1.68775e-252	1.21879	0.525	0.071	3.43727e-248	DC
Srgn	1.14005e-197	1.21662	0.984	0.697	2.32183e-193	DC
Cxcl2	1.13728e-75	1.20193	0.449	0.149	2.31619e-71	DC
Crip1	1.02349e-141	1.16565	0.947	0.791	2.08443e-137	DC
Pim1	1.80787e-194	1.14906	0.967	0.675	3.68191e-190	DC
Arhgdib	2.99811e-267	1.14765	0.925	0.24	6.10594e-263	DC
Ccrl2	2.0299e-209	1.14479	0.567	0.108	4.1341e-205	DC
Efhd2	1.03974e-240	1.13732	0.894	0.318	2.11753e-236	DC
Rilpl2	1.24473e-171	1.12867	0.857	0.445	2.53503e-167	DC
Ly86	0	1.1194	0.843	0.114	0	DC
Samhd1	1.56413e-149	1.10013	0.808	0.39	3.1855e-145	DC
Nr4a3	1.73628e-100	1.09453	0.714	0.38	3.5361e-96	DC
Actr3	2.26374e-196	1.09446	0.965	0.731	4.61033e-192	DC
Slfn2	3.26653e-260	1.09188	0.761	0.156	6.65261e-256	DC
Lyn	0	1.08226	0.855	0.179	0	DC
Malt1	1.24487e-172	1.08168	0.586	0.147	2.53531e-168	DC
Wdfy4	0	1.077	0.512	0.027	0	DC
Arpc2	4.23943e-218	1.07587	0.996	0.866	8.63403e-214	DC
Psmb8	8.59596e-165	1.07582	0.898	0.573	1.75065e-160	DC
Basp1	5.51972e-50	1.06601	0.596	0.394	1.12415e-45	DC
Actb	6.69484e-217	1.06497	1	0.977	1.36347e-212	DC
Cd53	0	1.0534	0.902	0.17	0	DC
Clec4b1	0	1.05152	0.465	0.028	0	DC
Picalm	5.22852e-165	1.04901	0.929	0.698	1.06484e-160	DC
Ctsc	1.14429e-239	1.02577	0.871	0.24	2.33047e-235	DC
Ncf2	0	1.02443	0.698	0.112	0	DC
Zfp36	1.13949e-167	1.01696	0.967	0.654	2.32068e-163	DC
H2afy	5.62002e-141	1.01307	0.898	0.711	1.14457e-136	DC
Gpx1	5.846e-195	1.00151	0.99	0.884	1.1906e-190	DC
Bcl2a1a	0	1.00064	0.578	0.041	0	DC
Pld4	0	1.00002	0.835	0.112	0	DC
Gngt2	2.87343e-27	0.999291	0.402	0.225	5.85202e-23	DC
Cd300c2	0	0.994936	0.698	0.07	0	DC
Csf2rb	0	0.991235	0.643	0.085	0	DC
Bach1	7.07505e-134	0.987847	0.761	0.39	1.44091e-129	DC
Cyba	1.04072e-179	0.986998	0.976	0.818	2.11953e-175	DC
Btg1	7.0743e-146	0.983783	0.953	0.811	1.44075e-141	DC
H2afz	2.4391e-173	0.983387	0.98	0.912	4.96747e-169	DC
Slc38a1	9.64132e-151	0.972012	0.816	0.395	1.96355e-146	DC
Psmb9	3.71011e-154	0.967766	0.753	0.309	7.55602e-150	DC
Ifitm6	0	0.965989	0.431	0.014	0	DC
Bhlhe40	5.38275e-112	0.958295	0.729	0.356	1.09625e-107	DC
Clec10a	1.35635e-175	0.948088	0.31	0.033	2.76235e-171	DC
Mcl1	5.1477e-161	0.948045	0.967	0.792	1.04838e-156	DC
Olfm1	8.99665e-122	0.947345	0.622	0.251	1.83226e-117	DC
Arpc1b	2.77631e-195	0.946032	0.984	0.836	5.65423e-191	DC
H2-D1	3.89821e-156	0.937947	0.998	0.899	7.9391e-152	DC
Sowahc	4.07938e-160	0.928949	0.627	0.194	8.30806e-156	DC
Aif1	1.21996e-291	0.92738	0.733	0.116	2.48458e-287	DC
Traf1	6.87644e-295	0.926108	0.547	0.067	1.40046e-290	DC
Ccr5	7.51301e-267	0.923028	0.6	0.088	1.5301e-262	DC
Cd86	0	0.921352	0.6	0.046	0	DC
Skil	3.11285e-121	0.918847	0.841	0.549	6.33963e-117	DC
Nfkbiz	1.23746e-71	0.915999	0.722	0.487	2.52021e-67	DC
Pip4k2a	1.3702e-184	0.913673	0.788	0.302	2.79055e-180	DC
Clec4a3	1.34878e-209	0.910379	0.476	0.069	2.74692e-205	DC
Syngr2	7.58917e-146	0.907189	0.741	0.327	1.54561e-141	DC
Id2	1.34318e-36	0.904709	0.651	0.514	2.73552e-32	DC
Atox1	3.84609e-153	0.903116	0.961	0.844	7.83294e-149	DC
BC028528	1.23219e-185	0.902902	0.667	0.197	2.50947e-181	DC
Skap2	1.42866e-290	0.898431	0.741	0.14	2.9096e-286	DC
Pmaip1	0	0.892627	0.58	0.063	0	DC
Samsn1	1.32067e-212	0.892586	0.561	0.095	2.68968e-208	DC
Gpr132	0	0.891668	0.618	0.052	0	DC
Tnf	9.34569e-164	0.890887	0.49	0.092	1.90334e-159	DC
Pak1	8.56647e-221	0.88753	0.561	0.108	1.74465e-216	DC
Xcr1	0	0.88093	0.263	0.003	0	DC
Kdm6b	8.5294e-125	0.879882	0.904	0.688	1.7371e-120	DC
Nlrp3	3.9919e-280	0.876091	0.504	0.056	8.12991e-276	DC
Ctsh	2.6106e-117	0.874467	0.869	0.509	5.31675e-113	DC
Rassf4	0	0.874159	0.678	0.085	0	DC
Cbfa2t3	9.36962e-242	0.873885	0.624	0.118	1.90822e-237	DC
Arl4c	2.65083e-112	0.871737	0.786	0.431	5.39868e-108	DC
Ncf4	4.66329e-295	0.871734	0.692	0.108	9.49725e-291	DC
Dock10	4.24329e-267	0.871388	0.68	0.12	8.64188e-263	DC
Ptafr	7.212e-255	0.870455	0.575	0.084	1.4688e-250	DC
Ifrd1	7.02531e-88	0.869761	0.792	0.577	1.43077e-83	DC
Tpd52	1.56295e-154	0.868458	0.69	0.205	3.1831e-150	DC
Unc93b1	5.33124e-196	0.864677	0.802	0.25	1.08576e-191	DC
Ccl3	7.07413e-99	0.863739	0.396	0.092	1.44072e-94	DC
Snx20	0	0.861752	0.592	0.06	0	DC
Nr4a2	4.37547e-63	0.859936	0.739	0.536	8.91108e-59	DC
Itgb2	1.3062e-293	0.850375	0.704	0.11	2.66021e-289	DC
Evi2a	1.63902e-306	0.85033	0.688	0.101	3.33803e-302	DC
Ms4a4c	1.04946e-265	0.848761	0.392	0.035	2.13734e-261	DC
Taldo1	8.38759e-123	0.847896	0.871	0.652	1.70822e-118	DC
Csf1r	6.73401e-157	0.84687	0.49	0.094	1.37145e-152	DC
Ptpn6	3.06135e-275	0.843565	0.727	0.13	6.23474e-271	DC
Iqgap1	9.07242e-140	0.842525	0.935	0.689	1.84769e-135	DC
Runx1	1.95991e-150	0.83824	0.751	0.28	3.99155e-146	DC
Ppt1	9.03182e-31	0.837553	0.535	0.428	1.83942e-26	DC
Tm6sf1	6.86482e-259	0.836735	0.659	0.118	1.39809e-254	DC
Rnase6	0	0.83302	0.584	0.03	0	DC
Nrros	1.0711e-257	0.826944	0.637	0.107	2.18141e-253	DC
Tnfaip3	1.3135e-116	0.825441	0.625	0.22	2.67507e-112	DC
Dusp2	1.62599e-130	0.824572	0.631	0.2	3.31149e-126	DC
Tspo	1.47694e-92	0.823936	0.884	0.748	3.00793e-88	DC
Ptpn1	7.84787e-108	0.823548	0.771	0.425	1.5983e-103	DC
Tgif1	3.49033e-129	0.816026	0.798	0.396	7.10841e-125	DC
Gadd45b	1.78672e-94	0.814503	0.873	0.662	3.63884e-90	DC
Arhgap30	4.83765e-286	0.811872	0.747	0.127	9.85236e-282	DC
Pde4b	7.19428e-133	0.810538	0.659	0.241	1.46519e-128	DC
Cfp	1.73064e-183	0.809889	0.471	0.08	3.52462e-179	DC
Alcam	9.66807e-202	0.809795	0.598	0.134	1.969e-197	DC
Rgs1	5.65956e-53	0.806992	0.339	0.111	1.15263e-48	DC
Sub1	6.39739e-107	0.804911	0.925	0.833	1.30289e-102	DC
Cebpb	3.03077e-14	0.801092	0.688	0.716	6.17247e-10	DC
Ckb	1.31572e-75	0.797958	0.747	0.491	2.67959e-71	DC
Rab11fip1	0	0.797112	0.531	0.05	0	DC
Csrnp1	4.06483e-104	0.796833	0.763	0.453	8.27843e-100	DC
Cd44	2.64084e-86	0.796046	0.757	0.463	5.37833e-82	DC
Baz1a	5.24775e-128	0.795224	0.718	0.319	1.06876e-123	DC
Stk17b	6.74187e-192	0.792627	0.79	0.227	1.37305e-187	DC
Gmfg	3.60723e-231	0.791415	0.775	0.168	7.34648e-227	DC
Tlr2	6.09054e-139	0.790505	0.488	0.11	1.2404e-134	DC
St8sia4	1.42523e-242	0.783383	0.625	0.105	2.90261e-238	DC
Fyb	1.82574e-92	0.783026	0.516	0.159	3.7183e-88	DC
B2m	1.51412e-125	0.782747	0.998	0.91	3.08366e-121	DC
Itga4	1.42047e-220	0.782178	0.571	0.096	2.89293e-216	DC
Prdx5	7.24129e-58	0.781599	0.867	0.773	1.47476e-53	DC
Hck	0	0.781023	0.575	0.057	0	DC
Cotl1	2.21359e-123	0.780224	0.876	0.57	4.5082e-119	DC
Tgfb1	7.78802e-144	0.777324	0.802	0.33	1.58611e-139	DC
Ucp2	6.14399e-110	0.775232	0.892	0.662	1.25128e-105	DC
Emilin2	4.87294e-55	0.772836	0.49	0.256	9.92423e-51	DC
Nfkbia	3.17125e-56	0.772384	0.88	0.79	6.45856e-52	DC
Msn	2.70204e-99	0.771186	0.894	0.726	5.50297e-95	DC
Syk	1.80018e-270	0.769944	0.637	0.098	3.66625e-266	DC
Jaml	9.80087e-291	0.763292	0.545	0.064	1.99604e-286	DC
Actg1	1.56455e-168	0.761733	0.998	0.963	3.18636e-164	DC
H2-Oa	0	0.761315	0.396	0.017	0	DC
Dennd4a	8.15422e-89	0.761034	0.682	0.362	1.66069e-84	DC
Prkcd	5.79238e-125	0.755107	0.669	0.263	1.17968e-120	DC
Itgam	5.98783e-216	0.752561	0.482	0.07	1.21948e-211	DC
Cd48	1.48663e-268	0.749662	0.712	0.12	3.02766e-264	DC
Man2b1	3.47728e-96	0.749413	0.749	0.462	7.08183e-92	DC
Actr2	5.7046e-127	0.747134	0.876	0.556	1.1618e-122	DC
Ptpn18	2.43617e-161	0.746747	0.857	0.275	4.96151e-157	DC
Trf	2.50329e-228	0.745624	0.612	0.104	5.09821e-224	DC
Pou2f2	6.77777e-121	0.743154	0.427	0.092	1.38036e-116	DC
Cyth4	5.83094e-233	0.740207	0.684	0.127	1.18753e-228	DC
Csf2ra	1.36312e-168	0.740103	0.588	0.159	2.77614e-164	DC
Arpc5	2.05581e-115	0.739942	0.902	0.708	4.18686e-111	DC
Kdm7a	1.98907e-80	0.738698	0.722	0.485	4.05094e-76	DC
Nfkb1	3.16045e-84	0.738531	0.757	0.485	6.43658e-80	DC
Slamf9	2.03295e-234	0.738121	0.412	0.044	4.14031e-230	DC
Hcls1	2.6887e-261	0.736904	0.657	0.108	5.4758e-257	DC
Fnbp1	1.22454e-81	0.736336	0.625	0.324	2.4939e-77	DC
Ubl3	5.27884e-115	0.735181	0.824	0.507	1.07509e-110	DC
Lrrfip1	2.60001e-95	0.734834	0.731	0.443	5.29518e-91	DC
Psme1	4.01756e-102	0.732859	0.894	0.746	8.18216e-98	DC
Plekho2	3.21655e-142	0.729633	0.7	0.268	6.55082e-138	DC
Msrb1	4.08772e-12	0.729515	0.508	0.47	8.32506e-08	DC
Pkib	1.68288e-256	0.726955	0.457	0.051	3.42736e-252	DC
Plaur	6.87671e-126	0.724944	0.431	0.099	1.40051e-121	DC
Atf3	2.94844e-62	0.724157	0.824	0.609	6.0048e-58	DC
Smpdl3a	2.83366e-93	0.723629	0.543	0.207	5.77103e-89	DC
Tgfbi	1.20136e-52	0.72184	0.541	0.295	2.44669e-48	DC
Spag9	2.66985e-87	0.720272	0.841	0.691	5.43741e-83	DC
Rap1b	6.84703e-124	0.71959	0.949	0.774	1.39447e-119	DC
Rab7	1.21989e-83	0.719483	0.784	0.612	2.48443e-79	DC
Hexb	4.33143e-76	0.7181	0.663	0.351	8.82139e-72	DC
Phf11b	2.85299e-274	0.716592	0.502	0.059	5.81039e-270	DC
Fcgr1	3.1498e-111	0.716528	0.412	0.091	6.41489e-107	DC
H2-DMb2	0	0.711305	0.445	0.021	0	DC
Stap1	9.22061e-222	0.70976	0.4	0.045	1.87787e-217	DC
Rab8b	2.80271e-120	0.708982	0.678	0.274	5.70799e-116	DC
Arl5c	3.52892e-98	0.705036	0.412	0.114	7.18699e-94	DC
Slamf7	4.35346e-307	0.70351	0.486	0.046	8.86626e-303	DC
Irf8	1.01688e-53	0.702563	0.524	0.262	2.07099e-49	DC
Fcgr2b	2.75247e-173	0.697936	0.4	0.059	5.60568e-169	DC
Grb2	2.15212e-106	0.695177	0.808	0.508	4.383e-102	DC
Tiparp	7.47289e-71	0.693448	0.843	0.671	1.52193e-66	DC
Ms4a6d	3.05936e-157	0.692312	0.437	0.075	6.23069e-153	DC
Itgb7	6.67978e-275	0.692106	0.541	0.064	1.3604e-270	DC
Camk1d	2.61857e-185	0.688438	0.533	0.107	5.33298e-181	DC
Jdp2	1.22689e-84	0.688363	0.412	0.133	2.49868e-80	DC
Irf5	0	0.687917	0.567	0.061	0	DC
Nr4a1	7.78315e-73	0.687672	0.894	0.675	1.58512e-68	DC
Calm1	5.54378e-120	0.684878	0.996	0.934	1.12905e-115	DC
Hfe	2.53738e-197	0.682763	0.482	0.081	5.16762e-193	DC
Synj1	9.22526e-141	0.680874	0.614	0.2	1.87882e-136	DC
Arpc3	6.86602e-121	0.680332	0.945	0.817	1.39833e-116	DC
Pitpna	8.63763e-100	0.679882	0.865	0.675	1.75914e-95	DC
Lmnb1	9.7953e-65	0.679189	0.49	0.231	1.99491e-60	DC
Tmem176a	3.58226e-26	0.6785	0.598	0.492	7.29563e-22	DC
Cd300a	8.26438e-201	0.6756	0.431	0.058	1.68312e-196	DC
Runx3	1.96455e-215	0.67551	0.576	0.095	4.00101e-211	DC
Lsp1	4.53311e-85	0.672617	0.957	0.721	9.23213e-81	DC
H2-K1	2.82762e-108	0.672462	0.988	0.865	5.75873e-104	DC
Prcp	1.64574e-101	0.672273	0.659	0.305	3.35172e-97	DC
Adgre5	2.35334e-124	0.670918	0.529	0.143	4.79281e-120	DC
Ccr1	2.49779e-192	0.668021	0.339	0.036	5.08699e-188	DC
Neurl3	2.44327e-225	0.667112	0.571	0.092	4.97597e-221	DC
Grk2	5.72646e-118	0.666165	0.671	0.263	1.16625e-113	DC
Cd68	5.75782e-198	0.66418	0.706	0.17	1.17264e-193	DC
Itgal	7.39209e-82	0.66204	0.314	0.07	1.50547e-77	DC
Ubash3b	8.30953e-186	0.661515	0.539	0.106	1.69232e-181	DC
Clec4a2	4.88148e-154	0.660764	0.408	0.066	9.94162e-150	DC
Sirpa	3.25037e-79	0.660562	0.578	0.252	6.61971e-75	DC
Ptpre	3.80607e-198	0.659232	0.539	0.095	7.75145e-194	DC
Ptprj	4.33373e-201	0.658104	0.575	0.107	8.82606e-197	DC
Tnfsf9	1.87641e-67	0.657766	0.433	0.171	3.8215e-63	DC
Nfam1	1.09347e-283	0.657373	0.49	0.052	2.22697e-279	DC
Capza2	1.3595e-102	0.654366	0.912	0.752	2.76875e-98	DC
Myo1g	1.5804e-264	0.654265	0.488	0.057	3.21864e-260	DC
Ctsz	3.52609e-94	0.653936	0.912	0.744	7.18123e-90	DC
Gch1	2.33569e-192	0.653659	0.504	0.086	4.75686e-188	DC
Pira2	2.0632e-281	0.650676	0.416	0.035	4.20192e-277	DC
Rnf149	9.81275e-38	0.650092	0.559	0.382	1.99846e-33	DC
Vamp8	5.75781e-116	0.64648	0.871	0.495	1.17264e-111	DC
Stx7	6.90405e-112	0.645887	0.706	0.332	1.40608e-107	DC
Batf3	2.02924e-257	0.644968	0.465	0.054	4.13275e-253	DC
Dock2	9.13163e-211	0.644268	0.627	0.115	1.85975e-206	DC
Btg2	5.92011e-74	0.64293	0.89	0.738	1.20569e-69	DC
Irf7	3.07552e-13	0.64264	0.263	0.162	6.2636e-09	DC
Ciita	0	0.642453	0.469	0.027	0	DC
Nfkbid	6.49899e-201	0.641538	0.531	0.091	1.32358e-196	DC
Fcgr3	1.81066e-112	0.640543	0.394	0.082	3.68758e-108	DC
Rgs10	3.10891e-106	0.639382	0.671	0.278	6.33161e-102	DC
Kctd12	4.3156e-74	0.636044	0.839	0.642	8.78915e-70	DC
Tob2	7.72258e-88	0.634459	0.888	0.692	1.57278e-83	DC
Ccdc12	2.03351e-87	0.634364	0.802	0.55	4.14145e-83	DC
Trim30a	5.65266e-118	0.634121	0.531	0.152	1.15122e-113	DC
Cd47	3.74227e-94	0.632932	0.906	0.751	7.62151e-90	DC
Mcemp1	0	0.630826	0.298	0.003	0	DC
Pfkp	3.21966e-95	0.630554	0.527	0.189	6.55717e-91	DC
Gpsm3	1.64072e-141	0.630342	0.663	0.211	3.34149e-137	DC
Nckap1l	1.22321e-238	0.627816	0.573	0.086	2.49119e-234	DC
Rap1a	1.6985e-79	0.627238	0.839	0.66	3.45916e-75	DC
Sat1	9.64754e-35	0.626061	0.849	0.709	1.96482e-30	DC
Rasgef1b	3.57141e-75	0.625336	0.486	0.195	7.27353e-71	DC
Rac2	3.30811e-204	0.625307	0.82	0.186	6.7373e-200	DC
Gna13	6.0431e-64	0.624491	0.661	0.421	1.23074e-59	DC
Gm6377	8.52791e-232	0.623784	0.425	0.048	1.73679e-227	DC
Shtn1	3.88178e-199	0.623326	0.455	0.071	7.90563e-195	DC
Sh3bgrl3	9.18809e-109	0.622473	0.939	0.781	1.87125e-104	DC
Tpm3	1.21355e-104	0.621603	0.945	0.827	2.47152e-100	DC
Fgr	7.15307e-257	0.621541	0.343	0.025	1.45679e-252	DC
Fermt3	2.75321e-241	0.619697	0.62	0.1	5.60718e-237	DC
Unc119	6.29312e-109	0.619073	0.488	0.151	1.28166e-104	DC
Jarid2	4.05277e-65	0.619003	0.647	0.402	8.25387e-61	DC
Gnai2	1.1368e-124	0.618741	0.982	0.891	2.31521e-120	DC
Npc2	2.07508e-87	0.61843	0.947	0.846	4.22611e-83	DC
Ly6e	1.16331e-16	0.618191	0.741	0.802	2.36919e-12	DC
Psme2	2.61304e-62	0.61816	0.831	0.707	5.32171e-58	DC
Clic1	4.73649e-99	0.617658	0.924	0.828	9.64634e-95	DC
Arhgap15	1.29039e-241	0.614705	0.541	0.079	2.628e-237	DC
Cysltr1	0	0.614413	0.455	0.033	0	DC
Selplg	5.37746e-182	0.613205	0.692	0.165	1.09517e-177	DC
Acer3	7.47215e-101	0.612139	0.535	0.194	1.52178e-96	DC
Trps1	1.74404e-49	0.61139	0.655	0.472	3.55191e-45	DC
Cdk2ap2	1.74659e-32	0.603568	0.582	0.426	3.55711e-28	DC
Arpc4	5.40048e-87	0.602299	0.847	0.64	1.09986e-82	DC
Tln1	2.02529e-63	0.602106	0.818	0.681	4.1247e-59	DC
Elmsan1	1.98793e-57	0.599152	0.557	0.319	4.04862e-53	DC
Fam105a	6.91336e-171	0.598615	0.561	0.122	1.40797e-166	DC
Got1	6.90072e-69	0.597856	0.543	0.273	1.4054e-64	DC
Naga	2.86455e-75	0.597792	0.486	0.205	5.83395e-71	DC
Coq10b	5.61254e-68	0.597338	0.659	0.406	1.14305e-63	DC
Epsti1	6.88676e-166	0.596863	0.561	0.115	1.40256e-161	DC
Dock8	1.5419e-222	0.596514	0.555	0.088	3.14023e-218	DC
Stk10	8.93747e-122	0.593764	0.504	0.136	1.82021e-117	DC
Maff	4.49093e-63	0.592477	0.563	0.299	9.14624e-59	DC
Clec12a	6.91296e-209	0.591025	0.504	0.074	1.40789e-204	DC
Nuak2	2.88584e-212	0.590512	0.455	0.066	5.87731e-208	DC
Dpp4	0	0.58893	0.427	0.033	0	DC
H2-T23	2.93926e-105	0.586813	0.71	0.306	5.98609e-101	DC
Arsb	2.90039e-71	0.585858	0.606	0.325	5.90693e-67	DC
Gatm	1.39503e-117	0.583259	0.629	0.205	2.84113e-113	DC
Ifi202b	1.13441e-54	0.583054	0.52	0.256	2.31033e-50	DC
Cdc42	9.49497e-126	0.581332	0.986	0.904	1.93375e-121	DC
Fem1c	5.03574e-63	0.580971	0.588	0.344	1.02558e-58	DC
Ighm	2.80741e-269	0.580813	0.645	0.093	5.71758e-265	DC
Pfn1	1.83242e-132	0.580669	0.998	0.958	3.73191e-128	DC
Tnfrsf1b	2.95464e-128	0.578896	0.398	0.077	6.01743e-124	DC
Clic4	1.3787e-40	0.576115	0.694	0.57	2.80786e-36	DC
Gdi2	6.0462e-74	0.574711	0.896	0.821	1.23137e-69	DC
Ostf1	5.66097e-88	0.572646	0.824	0.529	1.15291e-83	DC
Dusp5	3.06279e-90	0.56955	0.661	0.285	6.23768e-86	DC
Il10ra	7.6184e-189	0.567507	0.435	0.062	1.55156e-184	DC
H3f3a	2.16631e-127	0.567101	0.998	0.955	4.41191e-123	DC
Ifi207	1.54354e-104	0.566997	0.482	0.132	3.14356e-100	DC
Sirpb1c	1.72818e-247	0.566802	0.347	0.027	3.51962e-243	DC
Grk3	1.05356e-134	0.565602	0.382	0.074	2.14568e-130	DC
Fau	3.99182e-179	0.56484	0.998	0.986	8.12974e-175	DC
Fam46c	3.01509e-40	0.564212	0.537	0.332	6.14053e-36	DC
Spp1	3.02196e-100	0.564159	0.267	0.042	6.15452e-96	DC
Btla	4.30998e-275	0.564105	0.273	0.011	8.7777e-271	DC
Lilr4b	9.94276e-191	0.561929	0.361	0.042	2.02494e-186	DC
Ikzf1	2.59492e-157	0.55981	0.488	0.092	5.28482e-153	DC
Litaf	7.54075e-72	0.559373	0.8	0.61	1.53575e-67	DC
Tspan13	1.40187e-104	0.558641	0.612	0.214	2.85504e-100	DC
Mapkapk2	2.19183e-58	0.558043	0.651	0.414	4.46388e-54	DC
Ahr	3.40961e-119	0.556545	0.431	0.098	6.94401e-115	DC
Ier5	8.79562e-62	0.552505	0.818	0.632	1.79132e-57	DC
Lat2	6.02548e-191	0.551945	0.473	0.074	1.22715e-186	DC
Vasp	4.76756e-67	0.551778	0.712	0.461	9.70962e-63	DC
Il6ra	1.38516e-87	0.551133	0.453	0.146	2.82102e-83	DC
Pid1	9.47095e-36	0.550468	0.575	0.389	1.92885e-31	DC
Kpna4	7.35881e-56	0.549839	0.647	0.44	1.49869e-51	DC
Sp140	1.72703e-154	0.548974	0.498	0.108	3.51728e-150	DC
Ccdc88a	1.56496e-42	0.547953	0.653	0.5	3.1872e-38	DC
Mndal	7.50981e-51	0.547847	0.514	0.252	1.52945e-46	DC
Uvrag	1.90192e-86	0.547703	0.561	0.235	3.87345e-82	DC
Irf1	3.33631e-35	0.546578	0.531	0.333	6.79472e-31	DC
Dusp16	1.64794e-37	0.541913	0.339	0.159	3.35619e-33	DC
Ikbkb	1.73744e-59	0.538929	0.555	0.296	3.53847e-55	DC
Ptp4a2	5.53377e-79	0.538883	0.947	0.818	1.12701e-74	DC
Ankrd44	3.49212e-114	0.538862	0.533	0.152	7.11206e-110	DC
Ifi205	3.36549e-81	0.537844	0.437	0.136	6.85417e-77	DC
Vrk1	7.20526e-117	0.535873	0.469	0.13	1.46742e-112	DC
Clec4a1	1.22154e-82	0.535356	0.306	0.066	2.48779e-78	DC
Rrad	2.06471e-48	0.535299	0.357	0.139	4.205e-44	DC
Zeb2	2.33655e-14	0.5348	0.653	0.678	4.75861e-10	DC
Ncf1	1.62849e-170	0.534591	0.527	0.104	3.31658e-166	DC
Igsf6	7.75922e-161	0.534472	0.333	0.043	1.58024e-156	DC
Ifitm3	5.29593e-38	0.533881	0.969	0.889	1.07857e-33	DC
Arhgef6	2.53339e-137	0.533202	0.49	0.11	5.1595e-133	DC
Icam1	6.7637e-37	0.531746	0.649	0.46	1.3775e-32	DC
Slk	1.10587e-48	0.530744	0.678	0.509	2.25221e-44	DC
Gpd2	6.76849e-70	0.530741	0.408	0.146	1.37847e-65	DC
Notch2	5.49649e-57	0.530521	0.525	0.28	1.11941e-52	DC
Pirb	5.36804e-169	0.529047	0.424	0.066	1.09326e-164	DC
Fgd2	5.90034e-226	0.528858	0.439	0.053	1.20166e-221	DC
Bcl2l11	7.79682e-28	0.527591	0.539	0.393	1.5879e-23	DC
Inpp5d	2.84036e-163	0.527482	0.543	0.11	5.78468e-159	DC
Commd8	6.74464e-49	0.526847	0.563	0.364	1.37361e-44	DC
Bin2	2.39368e-152	0.526104	0.402	0.065	4.87497e-148	DC
Cdkn1b	1.50373e-37	0.525386	0.622	0.474	3.0625e-33	DC
Capzb	9.43615e-79	0.525006	0.912	0.801	1.92177e-74	DC
Erp29	1.33089e-69	0.524537	0.892	0.785	2.71049e-65	DC
Itgax	2.93208e-296	0.523146	0.355	0.021	5.97147e-292	DC
Cd2ap	1.85549e-43	0.522991	0.665	0.517	3.77889e-39	DC
Map2k3	1.31096e-55	0.522303	0.643	0.417	2.6699e-51	DC
Pomp	1.10509e-70	0.521168	0.892	0.805	2.25063e-66	DC
Tmem176b	2.04888e-16	0.519948	0.614	0.601	4.17274e-12	DC
Cdkn2d	3.62207e-79	0.519393	0.48	0.18	7.37671e-75	DC
Sdc3	3.36056e-76	0.517026	0.571	0.255	6.84412e-72	DC
Nadk	1.66312e-44	0.516438	0.557	0.362	3.3871e-40	DC
Ifi209	1.37309e-199	0.516108	0.382	0.044	2.79643e-195	DC
5031439G07Rik	4.07216e-74	0.515707	0.584	0.29	8.29336e-70	DC
Junb	1.52316e-76	0.515282	0.986	0.882	3.10206e-72	DC
Ptbp3	5.44634e-66	0.513671	0.798	0.564	1.1092e-61	DC
Gda	7.45021e-23	0.513557	0.335	0.186	1.51731e-18	DC
Bcl3	5.52958e-69	0.512433	0.427	0.158	1.12615e-64	DC
Atp6v0b	2.09956e-66	0.50916	0.845	0.7	4.27597e-62	DC
Tiam1	2.17199e-255	0.508371	0.369	0.031	4.42348e-251	DC
Arhgap18	4.4426e-85	0.508049	0.478	0.165	9.04779e-81	DC
Neat1	1.1038e-48	0.508037	0.963	0.819	2.24799e-44	DC
Wsb1	7.84821e-40	0.50799	0.829	0.687	1.59837e-35	DC
Dbnl	3.83004e-52	0.505698	0.578	0.355	7.80027e-48	DC
Birc3	1.13331e-90	0.505354	0.463	0.149	2.3081e-86	DC
St3gal5	4.30441e-89	0.5048	0.373	0.101	8.76636e-85	DC
Ftl1	1.85135e-96	0.50378	0.996	0.968	3.77046e-92	DC
Cxcl16	1.68556e-53	0.502489	0.541	0.245	3.43281e-49	DC
Tbc1d9	2.37721e-190	0.502354	0.369	0.046	4.84142e-186	DC
Zfp36l2	3.7224e-48	0.501123	0.835	0.717	7.58105e-44	DC
Gpr35	8.63035e-245	0.500207	0.335	0.026	1.75766e-240	DC
Plekho1	3.86486e-105	0.499961	0.524	0.167	7.87117e-101	DC
Myo1f	4.56795e-181	0.499503	0.441	0.066	9.30309e-177	DC
Lrrc8d	9.93793e-172	0.499478	0.449	0.076	2.02396e-167	DC
Cxcr4	3.7821e-115	0.497559	0.353	0.067	7.70262e-111	DC
Sla	1.68017e-183	0.496899	0.475	0.075	3.42182e-179	DC
Cfl1	1.30652e-103	0.496229	0.982	0.921	2.66086e-99	DC
Mbnl1	1.35125e-72	0.495745	0.884	0.748	2.75196e-68	DC
Vsir	6.53761e-100	0.495112	0.463	0.125	1.33145e-95	DC
Ppm1m	3.5753e-69	0.494457	0.488	0.219	7.28145e-65	DC
Glipr1	2.31755e-158	0.494265	0.416	0.069	4.71992e-154	DC
Prr13	1.30809e-53	0.494029	0.684	0.439	2.66406e-49	DC
Cap1	1.51053e-68	0.493129	0.8	0.572	3.07635e-64	DC
Diaph1	1.93457e-71	0.490923	0.671	0.362	3.93995e-67	DC
Stat1	7.04718e-27	0.489383	0.482	0.323	1.43523e-22	DC
Sdf2l1	2.76708e-45	0.488743	0.569	0.358	5.63544e-41	DC
Cdc42se1	7.76876e-56	0.48811	0.608	0.359	1.58219e-51	DC
Tspan33	0	0.487982	0.339	0.017	0	DC
Vps37b	2.77943e-98	0.48788	0.612	0.226	5.66059e-94	DC
Zc3h12a	1.7241e-153	0.487429	0.431	0.077	3.5113e-149	DC
Slc6a6	1.67861e-56	0.485435	0.718	0.466	3.41866e-52	DC
Sp110	5.65964e-124	0.484648	0.453	0.104	1.15264e-119	DC
Rbpj	3.45526e-40	0.482555	0.712	0.569	7.03699e-36	DC
Sema4d	1.43287e-143	0.480694	0.422	0.076	2.91818e-139	DC
Trib1	1.91186e-39	0.480294	0.671	0.479	3.89369e-35	DC
Atp6ap2	7.80006e-54	0.479803	0.661	0.445	1.58856e-49	DC
Themis2	1.51609e-252	0.479561	0.353	0.027	3.08767e-248	DC
Jpt1	1.4701e-55	0.47899	0.806	0.679	2.994e-51	DC
Ppp1r18	6.52932e-60	0.477324	0.633	0.362	1.32976e-55	DC
Plcg2	2.13792e-194	0.477179	0.424	0.058	4.35408e-190	DC
Pik3cd	3.10022e-132	0.477131	0.467	0.101	6.31391e-128	DC
Dapp1	8.62162e-98	0.476702	0.41	0.109	1.75588e-93	DC
Tet2	2.49845e-58	0.475879	0.512	0.251	5.08834e-54	DC
Mafb	5.53354e-07	0.475564	0.335	0.274	0.0112696	DC
Batf	3.20578e-89	0.4753	0.335	0.08	6.5289e-85	DC
Mxd1	1.41053e-27	0.474811	0.422	0.259	2.87269e-23	DC
Mcub	1.25762e-172	0.47477	0.267	0.024	2.56126e-168	DC
Amz1	0	0.474631	0.38	0.021	0	DC
Fmnl1	8.68522e-182	0.474037	0.418	0.058	1.76883e-177	DC
Myl12b	1.29168e-63	0.473738	0.892	0.809	2.63063e-59	DC
Rab7b	2.91475e-18	0.473691	0.357	0.235	5.93618e-14	DC
Rab20	5.88164e-54	0.47366	0.394	0.15	1.19786e-49	DC
Dazap2	4.84357e-60	0.473623	0.765	0.541	9.86441e-56	DC
Mkrn1	2.1552e-54	0.472976	0.594	0.364	4.38928e-50	DC
Nfkbie	1.09777e-116	0.472563	0.398	0.09	2.23572e-112	DC
Klf6	6.24539e-41	0.469518	0.865	0.732	1.27194e-36	DC
Tmed5	4.4788e-40	0.467587	0.712	0.575	9.12151e-36	DC
Chd7	6.65246e-122	0.467513	0.463	0.107	1.35484e-117	DC
Klrb1b	9.86076e-306	0.466298	0.343	0.018	2.00824e-301	DC
Wipf1	8.70192e-46	0.465982	0.547	0.329	1.77223e-41	DC
Tmsb10	8.23291e-57	0.464076	0.988	0.932	1.67671e-52	DC
Csk	2.83884e-58	0.461732	0.553	0.288	5.78159e-54	DC
Mctp1	6.94209e-211	0.459764	0.353	0.036	1.41383e-206	DC
Limd2	7.61514e-44	0.459524	0.531	0.306	1.5509e-39	DC
Stat3	3.32203e-44	0.458917	0.776	0.624	6.76565e-40	DC
Gltp	3.7618e-64	0.458756	0.616	0.324	7.66128e-60	DC
Taok3	2.33442e-50	0.458202	0.602	0.38	4.75427e-46	DC
Emb	7.79033e-175	0.457007	0.627	0.143	1.58658e-170	DC
Tmem50b	3.23971e-74	0.456458	0.427	0.151	6.598e-70	DC
Arid4a	1.55269e-37	0.45185	0.59	0.415	3.16221e-33	DC
Gpr65	1.5187e-132	0.450969	0.353	0.057	3.09299e-128	DC
Rhog	2.69561e-68	0.45078	0.561	0.262	5.48988e-64	DC
Flt3	7.41653e-305	0.449969	0.29	0.011	1.51045e-300	DC
Phf11a	0	0.448907	0.312	0.008	0	DC
Marcksl1	1.23301e-14	0.448585	0.727	0.693	2.51115e-10	DC
Cd24a	1.73459e-13	0.448539	0.392	0.29	3.53266e-09	DC
Sp100	2.03644e-62	0.4457	0.6	0.292	4.14741e-58	DC
Tnfaip2	1.04099e-19	0.445391	0.284	0.151	2.12007e-15	DC
Tapbp	4.60085e-46	0.44526	0.737	0.558	9.37009e-42	DC
Orai1	1.78995e-86	0.443952	0.527	0.184	3.64541e-82	DC
Ctsa	4.39701e-33	0.443759	0.643	0.514	8.95494e-29	DC
Hexa	1.3117e-54	0.443748	0.753	0.551	2.67141e-50	DC
Cmtm7	5.36389e-42	0.443565	0.6	0.411	1.09241e-37	DC
M6pr	4.05311e-41	0.443061	0.616	0.442	8.25456e-37	DC
Map3k1	3.5884e-75	0.442637	0.553	0.223	7.30814e-71	DC
Atp6v0e	2.4078e-63	0.441811	0.89	0.809	4.90372e-59	DC
Slc15a3	1.44625e-174	0.441621	0.367	0.048	2.94543e-170	DC
Psmb10	6.80773e-43	0.440031	0.641	0.455	1.38646e-38	DC
Atp1a1	2.5745e-35	0.439969	0.735	0.616	5.24322e-31	DC
Aph1c	2.80814e-147	0.439956	0.384	0.066	5.71906e-143	DC
Ms4a6b	2.81233e-69	0.438566	0.376	0.107	5.72759e-65	DC
Cd36	1.36063e-65	0.438332	0.28	0.071	2.77105e-61	DC
AB124611	1.51533e-155	0.438134	0.367	0.054	3.08611e-151	DC
Mob1a	2.14092e-42	0.437877	0.673	0.506	4.3602e-38	DC
Ttc7	1.01358e-114	0.437338	0.41	0.091	2.06425e-110	DC
Ap1s2	1.38535e-51	0.437324	0.424	0.182	2.8214e-47	DC
Bcl10	3.02599e-35	0.437153	0.635	0.492	6.16272e-31	DC
Mpp6	4.89055e-50	0.435825	0.533	0.306	9.9601e-46	DC
Cycs	9.6332e-42	0.434721	0.79	0.679	1.9619e-37	DC
Ier3	6.38899e-18	0.434687	0.808	0.722	1.30118e-13	DC
Mrc1	5.4008e-73	0.433025	0.347	0.089	1.09993e-68	DC
Rnf19b	5.01568e-40	0.431963	0.459	0.247	1.02149e-35	DC
Smim3	5.91866e-119	0.43116	0.343	0.064	1.20539e-114	DC
Mia2	4.51633e-37	0.430331	0.647	0.511	9.19795e-33	DC
Zfp710	2.80154e-76	0.429967	0.41	0.137	5.70561e-72	DC
Zc3hav1	2.71366e-49	0.429501	0.667	0.456	5.52664e-45	DC
Wdr1	2.18383e-41	0.426977	0.635	0.453	4.44759e-37	DC
Gbp2	2.55453e-08	0.426897	0.292	0.22	0.000520255	DC
P2ry10	9.5419e-128	0.426495	0.314	0.045	1.9433e-123	DC
Sbno2	7.30123e-55	0.4261	0.498	0.229	1.48697e-50	DC
Dusp1	3.84558e-34	0.425966	0.886	0.738	7.83191e-30	DC
Rin3	1.65901e-129	0.425919	0.365	0.067	3.37873e-125	DC
Lrrc25	2.72564e-167	0.425789	0.369	0.05	5.55103e-163	DC
Tap1	7.42718e-67	0.425367	0.453	0.176	1.51262e-62	DC
Atf6	1.48581e-34	0.424613	0.488	0.312	3.02601e-30	DC
Nfkbib	2.22879e-44	0.4227	0.457	0.24	4.53916e-40	DC
Sde2	1.01529e-37	0.421617	0.673	0.539	2.06773e-33	DC
Lcp2	1.94104e-83	0.420568	0.351	0.084	3.95313e-79	DC
Cbl	4.25914e-38	0.419427	0.616	0.447	8.67417e-34	DC
Mef2c	1.71316e-47	0.418641	0.659	0.41	3.48902e-43	DC
Mbtd1	1.49375e-31	0.418213	0.565	0.419	3.04218e-27	DC
Pycard	4.97348e-39	0.416404	0.653	0.485	1.0129e-34	DC
Mapk14	4.07568e-34	0.415451	0.467	0.287	8.30052e-30	DC
Arhgdia	6.61507e-50	0.415216	0.841	0.736	1.34723e-45	DC
Tnfaip8	1.98365e-29	0.413652	0.557	0.399	4.0399e-25	DC
Fam49a	6.6336e-10	0.412538	0.263	0.185	1.351e-05	DC
Cnn2	8.76926e-40	0.412535	0.669	0.494	1.78595e-35	DC
Nampt	2.01483e-30	0.410651	0.533	0.381	4.10341e-26	DC
Coro2a	1.18876e-129	0.410544	0.457	0.093	2.42103e-125	DC
Pak2	7.9391e-48	0.408998	0.769	0.621	1.61688e-43	DC
Card11	1.96924e-148	0.408845	0.322	0.041	4.01056e-144	DC
St3gal4	5.14405e-41	0.407652	0.433	0.227	1.04764e-36	DC
AI504432	1.33469e-148	0.406322	0.282	0.032	2.71824e-144	DC
H2-Ob	0	0.406001	0.282	0.005	0	DC
Nabp1	4.39077e-47	0.405624	0.527	0.277	8.94225e-43	DC
Ifngr1	1.40886e-37	0.405211	0.596	0.397	2.86929e-33	DC
Slfn5	2.10065e-15	0.405129	0.461	0.324	4.27819e-11	DC
Itpr1	3.34818e-34	0.404787	0.471	0.283	6.81889e-30	DC
Ehd4	4.87338e-83	0.404147	0.722	0.349	9.92512e-79	DC
Slc3a2	5.64751e-33	0.403693	0.745	0.665	1.15017e-28	DC
Aim2	4.72177e-154	0.403147	0.371	0.054	9.61635e-150	DC
Fosl2	2.30247e-23	0.402536	0.731	0.649	4.68921e-19	DC
Nab1	1.98979e-26	0.402528	0.561	0.427	4.05241e-22	DC
Ltb4r1	3.52674e-171	0.402453	0.3	0.03	7.18255e-167	DC
Prex1	2.98294e-68	0.402328	0.443	0.159	6.07505e-64	DC
Arhgap9	1.30006e-136	0.401658	0.341	0.052	2.64771e-132	DC
Ccl2	2.61365e-40	0.400262	0.398	0.172	5.32297e-36	DC
Ldlr	2.74838e-17	0.399675	0.278	0.165	5.59735e-13	DC
Parp8	1.60377e-50	0.399396	0.373	0.152	3.26623e-46	DC
Nfil3	2.35027e-21	0.398438	0.535	0.422	4.78657e-17	DC
Mbp	3.68797e-132	0.397755	0.359	0.06	7.51093e-128	DC
Ppp1r15a	9.91153e-25	0.394808	0.808	0.715	2.01858e-20	DC
Fam129a	2.79616e-38	0.394037	0.506	0.296	5.69465e-34	DC
Ndel1	1.61899e-30	0.393754	0.563	0.426	3.29723e-26	DC
Twf2	1.43894e-43	0.393703	0.541	0.332	2.93054e-39	DC
Eps8	1.57436e-37	0.39222	0.404	0.2	3.20634e-33	DC
Rnf130	4.39826e-30	0.391337	0.671	0.554	8.95749e-26	DC
Ywhaz	3.85254e-37	0.391075	0.884	0.813	7.84609e-33	DC
Tap2	1.85516e-35	0.390846	0.5	0.308	3.77822e-31	DC
Sgk3	2.79667e-35	0.390316	0.469	0.279	5.6957e-31	DC
Rp2	3.182e-56	0.389044	0.398	0.158	6.48045e-52	DC
Vav1	3.26469e-162	0.387509	0.398	0.059	6.64887e-158	DC
Sh3bp1	5.15055e-40	0.387003	0.439	0.236	1.04896e-35	DC
Irf2	2.0685e-34	0.386855	0.559	0.381	4.21271e-30	DC
Il17ra	1.22462e-23	0.386376	0.29	0.147	2.49407e-19	DC
Sem1	7.86942e-52	0.385812	0.963	0.906	1.60269e-47	DC
D1Ertd622e	2.10482e-50	0.384592	0.361	0.135	4.28667e-46	DC
Fth1	6.62844e-32	0.382674	0.998	0.977	1.34995e-27	DC
Arhgap26	4.23518e-130	0.382576	0.329	0.053	8.62536e-126	DC
Sf3b1	2.10292e-41	0.381825	0.91	0.842	4.2828e-37	DC
Prkar2a	2.61235e-19	0.381574	0.425	0.315	5.32031e-15	DC
Agpat4	1.57543e-33	0.381534	0.427	0.251	3.20853e-29	DC
Nup210	7.89965e-155	0.380931	0.327	0.042	1.60884e-150	DC
Was	9.5709e-146	0.379112	0.39	0.063	1.94921e-141	DC
Tkt	2.7087e-31	0.378007	0.8	0.7	5.51655e-27	DC
Etv6	1.54115e-50	0.377291	0.429	0.195	3.1387e-46	DC
Apobec1	1.8311e-39	0.376264	0.286	0.101	3.72923e-35	DC
Akap13	1.16702e-29	0.375766	0.745	0.675	2.37676e-25	DC
Rnaset2a	2.56299e-38	0.37519	0.682	0.52	5.21979e-34	DC
Sh3glb1	2.70489e-39	0.373937	0.839	0.735	5.50877e-35	DC
Rassf3	4.79936e-44	0.373782	0.437	0.203	9.77437e-40	DC
Atp6v1b2	2.50561e-25	0.373323	0.427	0.268	5.10292e-21	DC
Cd180	5.31539e-186	0.373111	0.294	0.027	1.08253e-181	DC
P2ry6	3.8701e-121	0.373076	0.365	0.064	7.88185e-117	DC
Cyfip2	2.77701e-87	0.372554	0.343	0.077	5.65566e-83	DC
Slc25a20	3.76228e-25	0.37241	0.3	0.159	7.66226e-21	DC
Etf1	2.00943e-32	0.372058	0.731	0.617	4.0924e-28	DC
Slc20a1	4.93468e-21	0.370892	0.369	0.228	1.005e-16	DC
Crem	4.26947e-24	0.370793	0.52	0.384	8.69521e-20	DC
Gpr183	3.83928e-85	0.370032	0.329	0.072	7.81907e-81	DC
Gusb	1.77936e-26	0.36977	0.582	0.461	3.62384e-22	DC
Fes	1.25477e-75	0.369644	0.404	0.128	2.55547e-71	DC
Znrf2	7.60442e-34	0.369078	0.441	0.242	1.54872e-29	DC
Ndufa6	2.46672e-33	0.369048	0.847	0.784	5.02372e-29	DC
Ass1	4.44337e-38	0.368452	0.255	0.092	9.04937e-34	DC
Bri3bp	1.60796e-23	0.368148	0.457	0.33	3.27477e-19	DC
Glud1	2.57619e-29	0.36783	0.798	0.724	5.24668e-25	DC
Rnh1	4.7997e-23	0.367608	0.682	0.619	9.77507e-19	DC
Cd244	2.28721e-184	0.367433	0.251	0.018	4.65813e-180	DC
Atp2b1	9.72289e-15	0.367039	0.839	0.8	1.98016e-10	DC
Tctex1d2	5.47418e-19	0.365397	0.449	0.345	1.11487e-14	DC
Tifab	9.45327e-173	0.364616	0.271	0.024	1.92525e-168	DC
Atp6v1f	1.20356e-46	0.364187	0.839	0.736	2.45117e-42	DC
Ddx5	9.01759e-64	0.363815	0.988	0.949	1.83652e-59	DC
Ppp2r5a	1.58121e-17	0.363747	0.586	0.508	3.22028e-13	DC
Ywhah	2.98971e-29	0.363079	0.731	0.664	6.08885e-25	DC
Bloc1s2	3.30644e-31	0.362247	0.516	0.361	6.7339e-27	DC
Arl8b	1.00968e-16	0.361967	0.522	0.449	2.05632e-12	DC
Brk1	1.16685e-42	0.361616	0.827	0.733	2.37641e-38	DC
Tor1aip1	5.55756e-29	0.360897	0.629	0.494	1.13185e-24	DC
Tuba1c	2.66268e-34	0.360806	0.516	0.313	5.42282e-30	DC
Rps11	3.22502e-61	0.360759	1	0.982	6.56808e-57	DC
Fam117b	8.59273e-25	0.359461	0.445	0.3	1.75e-20	DC
Tmem123	2.44068e-10	0.358944	0.437	0.36	4.97069e-06	DC
Fam111a	3.62341e-23	0.358795	0.39	0.235	7.37944e-19	DC
Metrnl	1.40633e-14	0.357521	0.424	0.316	2.86413e-10	DC
Mthfsl	5.54241e-45	0.35701	0.359	0.152	1.12877e-40	DC
Srsf9	7.28056e-35	0.356283	0.735	0.63	1.48276e-30	DC
Gnb2	4.77444e-39	0.35576	0.91	0.847	9.72362e-35	DC
Sqstm1	8.99495e-15	0.355173	0.692	0.659	1.83191e-10	DC
Zbp1	7.53335e-59	0.355139	0.284	0.08	1.53424e-54	DC
Scimp	6.20315e-140	0.354807	0.298	0.038	1.26333e-135	DC
Tank	1.0256e-23	0.354578	0.325	0.18	2.08874e-19	DC
Tle3	2.36063e-19	0.354449	0.482	0.368	4.80765e-15	DC
Fam46a	4.14102e-22	0.354387	0.527	0.349	8.43361e-18	DC
Rnf122	3.02546e-16	0.354253	0.369	0.261	6.16164e-12	DC
Myd88	7.89724e-35	0.353885	0.408	0.214	1.60835e-30	DC
Ezr	1.95484e-63	0.353339	0.608	0.275	3.98123e-59	DC
Abcg1	2.18896e-56	0.352948	0.294	0.084	4.45803e-52	DC
Pvr	2.59679e-35	0.352717	0.384	0.199	5.28863e-31	DC
Cstb	3.34071e-16	0.352376	0.747	0.742	6.80369e-12	DC
Wnk1	9.42148e-23	0.352061	0.831	0.801	1.91878e-18	DC
Lpar6	4.57542e-14	0.350899	0.363	0.26	9.31829e-10	DC
Lactb	3.11667e-39	0.350849	0.418	0.215	6.34742e-35	DC
Ptpro	1.14064e-64	0.350246	0.267	0.067	2.32303e-60	DC
Cklf	2.80051e-37	0.347887	0.414	0.211	5.70352e-33	DC
Hnrnpf	1.48196e-42	0.347818	0.914	0.835	3.01815e-38	DC
Stx3	8.57142e-73	0.347606	0.361	0.108	1.74565e-68	DC
Sdad1	8.82102e-10	0.347174	0.333	0.272	1.79649e-05	DC
Rps29	5.03667e-109	0.34714	1	0.987	1.02577e-104	DC
Dusp3	2.23257e-20	0.346663	0.402	0.267	4.54684e-16	DC
Arih2	2.45754e-32	0.346228	0.408	0.229	5.00502e-28	DC
Apbb1ip	2.16494e-24	0.343614	0.559	0.4	4.40911e-20	DC
Fam107b	6.68474e-33	0.343569	0.425	0.224	1.36141e-28	DC
Srebf2	9.12302e-32	0.343291	0.427	0.253	1.85799e-27	DC
Adcy7	1.29853e-50	0.343249	0.371	0.142	2.64459e-46	DC
Gla	2.12473e-26	0.342604	0.318	0.165	4.32722e-22	DC
Ube2f	2.45776e-28	0.341124	0.518	0.377	5.00548e-24	DC
Atp8b4	1.02307e-167	0.340735	0.267	0.024	2.08359e-163	DC
Tbxas1	1.40518e-108	0.339839	0.302	0.051	2.86179e-104	DC
Map3k8	2.81173e-41	0.339822	0.284	0.101	5.72636e-37	DC
Ccdc88b	2.39451e-133	0.33973	0.273	0.033	4.87666e-129	DC
Ifngr2	3.68897e-23	0.339582	0.439	0.293	7.51296e-19	DC
Nav1	7.84306e-20	0.338977	0.496	0.366	1.59732e-15	DC
H2-Q4	7.27923e-39	0.338953	0.561	0.326	1.48249e-34	DC
Pstpip1	6.90565e-166	0.338503	0.331	0.039	1.40641e-161	DC
Sod2	7.50396e-11	0.337777	0.569	0.536	1.52826e-06	DC
Fam174a	1.03266e-18	0.336768	0.478	0.372	2.10311e-14	DC
Tep1	1.11964e-41	0.336431	0.363	0.161	2.28027e-37	DC
Mycbp2	1.22687e-19	0.335848	0.692	0.652	2.49864e-15	DC
Myh9	1.03195e-28	0.335722	0.741	0.646	2.10166e-24	DC
Tmem51	4.50537e-56	0.33485	0.257	0.068	9.17563e-52	DC
Abi1	1.3679e-20	0.3348	0.541	0.439	2.78587e-16	DC
Chp1	4.10749e-30	0.334749	0.463	0.292	8.36532e-26	DC
Mtpn	1.10613e-21	0.334325	0.694	0.635	2.25274e-17	DC
Apobr	5.16685e-98	0.333101	0.269	0.047	1.05228e-93	DC
Ccnl1	2.77113e-30	0.332963	0.898	0.795	5.64369e-26	DC
Cers6	2.05845e-24	0.332943	0.38	0.229	4.19224e-20	DC
Zbtb1	9.5847e-08	0.332625	0.433	0.39	0.00195202	DC
Lbh	1.04177e-46	0.331955	0.455	0.202	2.12167e-42	DC
Tnfrsf13b	3.43111e-127	0.331335	0.308	0.045	6.9878e-123	DC
Sh3bgrl	3.90554e-30	0.330604	0.816	0.72	7.95401e-26	DC
Ist1	1.66141e-19	0.330527	0.447	0.329	3.38362e-15	DC
Smdt1	1.7336e-26	0.330526	0.812	0.77	3.53064e-22	DC
Glrx	1.16468e-18	0.330264	0.404	0.285	2.37199e-14	DC
Lnpep	2.35018e-18	0.329775	0.578	0.493	4.78639e-14	DC
Arhgap17	9.75109e-22	0.329322	0.59	0.474	1.98591e-17	DC
Map4k4	2.05106e-08	0.328379	0.633	0.643	0.000417719	DC
Pqlc1	5.66975e-28	0.327766	0.404	0.237	1.1547e-23	DC
Zyx	5.04077e-21	0.327657	0.712	0.627	1.0266e-16	DC
Sept6	2.62666e-25	0.327612	0.416	0.254	5.34947e-21	DC
Gls	1.10675e-25	0.32676	0.769	0.679	2.254e-21	DC
Cx3cr1	4.22443e-43	0.326735	0.28	0.087	8.60348e-39	DC
Trafd1	1.31236e-26	0.326532	0.406	0.241	2.67274e-22	DC
Adam17	2.65445e-17	0.326388	0.5	0.397	5.40606e-13	DC
Jmjd1c	5.52261e-17	0.325971	0.698	0.653	1.12474e-12	DC
Rac1	5.9008e-31	0.325169	0.845	0.787	1.20176e-26	DC
Pkn1	6.69544e-44	0.323719	0.502	0.261	1.36359e-39	DC
Socs3	1.14526e-09	0.322587	0.484	0.414	2.33244e-05	DC
Txnrd1	2.56607e-12	0.32256	0.549	0.511	5.22605e-08	DC
Sppl2a	2.97876e-18	0.322378	0.565	0.472	6.06654e-14	DC
Crlf2	3.95039e-30	0.322112	0.398	0.227	8.04536e-26	DC
N4bp2l1	3.16301e-85	0.319675	0.261	0.049	6.44179e-81	DC
Snx10	4.40574e-22	0.319243	0.404	0.267	8.97274e-18	DC
Tmem189	1.42216e-32	0.319232	0.42	0.227	2.89636e-28	DC
Ero1lb	1.59422e-81	0.319043	0.298	0.068	3.24679e-77	DC
Ssh2	1.65725e-13	0.31903	0.42	0.319	3.37515e-09	DC
Pold4	9.34027e-10	0.318596	0.437	0.394	1.90224e-05	DC
Pdlim5	1.05314e-43	0.3171	0.433	0.195	2.14483e-39	DC
Plekhm3	4.08449e-50	0.316536	0.322	0.115	8.31847e-46	DC
Rassf5	1.29163e-24	0.315179	0.369	0.209	2.63053e-20	DC
Cmtm6	2.44928e-29	0.31494	0.424	0.246	4.9882e-25	DC
Stx11	3.24782e-62	0.31423	0.271	0.07	6.61451e-58	DC
Stk4	7.03254e-34	0.313937	0.439	0.236	1.43225e-29	DC
Psma7	1.3755e-26	0.313928	0.91	0.84	2.80134e-22	DC
Map3k14	3.72931e-64	0.313922	0.263	0.065	7.59511e-60	DC
Slc15a2	8.9835e-25	0.313868	0.304	0.153	1.82958e-20	DC
Dnajb14	1.06408e-14	0.312414	0.439	0.344	2.16711e-10	DC
Dennd1b	7.39489e-38	0.312203	0.416	0.206	1.50604e-33	DC
Ogfrl1	4.1046e-27	0.310816	0.353	0.197	8.35943e-23	DC
Cks2	2.60526e-05	0.310596	0.398	0.371	0.530587	DC
Ifi203	3.77033e-22	0.310132	0.453	0.272	7.67865e-18	DC
Serp1	2.78884e-22	0.309772	0.79	0.738	5.67976e-18	DC
Fbxo11	7.59931e-10	0.30968	0.461	0.424	1.54768e-05	DC
Slc35b2	5.22976e-12	0.308721	0.455	0.399	1.06509e-07	DC
Snap23	2.32656e-16	0.308372	0.469	0.379	4.73828e-12	DC
Hsd17b11	5.63419e-16	0.307963	0.451	0.351	1.14746e-11	DC
Creg1	9.84794e-23	0.307243	0.649	0.527	2.00563e-18	DC
Clint1	3.62805e-27	0.306563	0.696	0.6	7.38888e-23	DC
Arl5b	5.1961e-07	0.305596	0.463	0.431	0.0105824	DC
Purb	1.43322e-19	0.30546	0.792	0.756	2.9189e-15	DC
Edem1	5.58639e-23	0.305322	0.445	0.302	1.13772e-18	DC
Parp14	3.09931e-19	0.304317	0.382	0.243	6.31206e-15	DC
Sec11c	9.21111e-32	0.303343	0.669	0.516	1.87594e-27	DC
Cox17	1.23057e-30	0.30293	0.661	0.513	2.50619e-26	DC
Eif5	1.72871e-23	0.301846	0.865	0.817	3.52069e-19	DC
Asap1	2.21603e-11	0.301437	0.488	0.435	4.51316e-07	DC
Rbm7	3.58669e-16	0.300806	0.508	0.423	7.30465e-12	DC
Ppp2ca	6.33471e-27	0.300081	0.816	0.753	1.29013e-22	DC
Arhgap45	4.03278e-54	0.299993	0.369	0.127	8.21317e-50	DC
Wdr26	8.664e-14	0.299606	0.682	0.644	1.76451e-09	DC
Lmo2	5.14262e-59	0.299343	0.5	0.197	1.04735e-54	DC
Ubald2	6.81622e-13	0.2993	0.496	0.419	1.38819e-08	DC
Tmbim6	1.72002e-30	0.299018	0.849	0.797	3.50299e-26	DC
Lsr	7.60918e-92	0.297619	0.269	0.048	1.54969e-87	DC
Dpy19l1	2.55161e-17	0.297617	0.455	0.355	5.19661e-13	DC
Crlf3	1.0314e-36	0.295666	0.367	0.164	2.10054e-32	DC
Sgms1	4.15855e-38	0.295036	0.318	0.123	8.4693e-34	DC
Ago2	1.28389e-17	0.294665	0.569	0.487	2.61478e-13	DC
Cdk14	6.41683e-11	0.294482	0.394	0.325	1.30685e-06	DC
BC005537	1.9283e-13	0.293669	0.782	0.776	3.92718e-09	DC
Lyst	2.05248e-17	0.292118	0.32	0.198	4.18008e-13	DC
Chmp4b	1.01518e-27	0.291585	0.776	0.717	2.06751e-23	DC
Sorl1	2.89515e-55	0.291322	0.275	0.073	5.89626e-51	DC
Milr1	4.67013e-28	0.290492	0.298	0.142	9.51119e-24	DC
Ubl5	1.15236e-35	0.290057	0.878	0.836	2.34691e-31	DC
Ehbp1l1	7.7787e-24	0.289889	0.437	0.278	1.58421e-19	DC
Rara	1.84778e-19	0.289207	0.375	0.241	3.76318e-15	DC
Evl	3.2164e-09	0.288626	0.435	0.397	6.55052e-05	DC
Larp4b	4.49997e-14	0.288383	0.524	0.455	9.16465e-10	DC
Sri	9.34507e-23	0.288331	0.737	0.695	1.90322e-18	DC
Swap70	3.41996e-08	0.287891	0.349	0.283	0.00069651	DC
D8Ertd738e	7.0062e-28	0.287455	0.829	0.787	1.42688e-23	DC
Mrpl33	1.9005e-15	0.287021	0.778	0.75	3.87056e-11	DC
Mdm2	4.53329e-08	0.287015	0.388	0.336	0.000923249	DC
Ncoa3	2.12243e-28	0.286092	0.431	0.256	4.32255e-24	DC
Scand1	3.50826e-30	0.28603	0.904	0.845	7.14492e-26	DC
Ifi35	3.5591e-21	0.285669	0.443	0.313	7.24846e-17	DC
Gm17056	6.35905e-15	0.285545	0.318	0.208	1.29509e-10	DC
H3f3b	4.58836e-33	0.28554	0.998	0.967	9.34465e-29	DC
Bcl6	3.20854e-23	0.284658	0.3	0.156	6.53452e-19	DC
Hivep2	2.5203e-10	0.284034	0.429	0.368	5.13283e-06	DC
Vav3	2.78088e-14	0.283145	0.355	0.255	5.66353e-10	DC
Rala	4.1135e-15	0.281369	0.563	0.523	8.37755e-11	DC
Pik3cb	2.58451e-85	0.281083	0.276	0.056	5.26362e-81	DC
Lrmp	3.56797e-116	0.280147	0.278	0.04	7.26652e-112	DC
Aftph	2.07563e-21	0.279849	0.406	0.258	4.22724e-17	DC
Sema4a	3.02577e-55	0.279152	0.335	0.111	6.16229e-51	DC
Scp2	1.06714e-26	0.279022	0.759	0.676	2.17334e-22	DC
G3bp1	1.96049e-12	0.278877	0.72	0.715	3.99273e-08	DC
Dck	2.4625e-38	0.27799	0.28	0.106	5.01512e-34	DC
Hipk2	1.00086e-18	0.277786	0.363	0.244	2.03834e-14	DC
Sept9	1.20912e-15	0.277648	0.498	0.412	2.46249e-11	DC
Cmpk1	6.19769e-13	0.277573	0.537	0.491	1.26222e-08	DC
Stk38	2.66052e-08	0.276843	0.453	0.421	0.000541842	DC
H2afj	9.14532e-28	0.276358	0.851	0.811	1.86254e-23	DC
Slc15a4	4.53854e-24	0.27585	0.288	0.143	9.2432e-20	DC
Limd1	3.98846e-11	0.275679	0.512	0.465	8.12289e-07	DC
Mthfs	1.01627e-18	0.275654	0.341	0.211	2.06975e-14	DC
Dek	1.05758e-15	0.275605	0.678	0.655	2.15387e-11	DC
Hspa8	1.01175e-36	0.275119	0.992	0.969	2.06052e-32	DC
Degs1	1.20743e-07	0.274244	0.571	0.575	0.00245905	DC
Cdc42se2	3.08664e-25	0.273817	0.414	0.246	6.28625e-21	DC
Nup98	4.88453e-14	0.27377	0.455	0.369	9.94783e-10	DC
Asah1	2.74174e-16	0.273209	0.482	0.382	5.58383e-12	DC
Me2	2.80645e-34	0.273091	0.343	0.16	5.71563e-30	DC
Rhoa	9.30992e-26	0.273086	0.947	0.885	1.89606e-21	DC
Irf2bp2	3.10423e-09	0.272769	0.635	0.65	6.32207e-05	DC
Kras	8.35594e-11	0.272218	0.508	0.463	1.70177e-06	DC
Tbc1d8	2.70506e-52	0.271504	0.273	0.077	5.50913e-48	DC
Casp1	6.05593e-45	0.271426	0.282	0.093	1.23335e-40	DC
Ssfa2	2.58717e-26	0.271315	0.384	0.215	5.26902e-22	DC
Lpxn	1.76018e-90	0.270798	0.308	0.06	3.58479e-86	DC
Atp6v1g1	2.27521e-27	0.270182	0.798	0.771	4.6337e-23	DC
Klf3	3.38509e-07	0.270011	0.516	0.495	0.00689408	DC
Baz2b	5.68476e-15	0.26939	0.535	0.466	1.15776e-10	DC
H2-Q7	1.22683e-44	0.269261	0.392	0.156	2.49856e-40	DC
Hk2	3.62433e-16	0.268852	0.443	0.327	7.38132e-12	DC
Reep5	8.65099e-29	0.268348	0.808	0.739	1.76186e-24	DC
Hpcal1	1.00097e-21	0.268017	0.396	0.252	2.03857e-17	DC
Btk	1.85989e-116	0.267964	0.257	0.034	3.78786e-112	DC
Elmo1	1.01087e-33	0.267826	0.402	0.198	2.05873e-29	DC
Gpbp1	4.80024e-17	0.267766	0.633	0.582	9.77617e-13	DC
Peli1	6.03978e-11	0.267034	0.553	0.515	1.23006e-06	DC
Mafk	2.0064e-20	0.265714	0.408	0.271	4.08623e-16	DC
Ehd1	7.86625e-07	0.264944	0.429	0.4	0.0160204	DC
Usp12	2.50453e-22	0.264942	0.327	0.184	5.10073e-18	DC
Ccnd1	8.17229e-12	0.264824	0.316	0.206	1.66437e-07	DC
Spty2d1	8.45693e-13	0.264062	0.633	0.573	1.72234e-08	DC
Gpcpd1	1.16162e-20	0.263906	0.3	0.156	2.36576e-16	DC
Ubc	3.78087e-28	0.263633	0.982	0.936	7.70012e-24	DC
Nptn	1.44751e-13	0.263549	0.635	0.603	2.94801e-09	DC
Rapgef2	1.41939e-07	0.262943	0.308	0.247	0.00289073	DC
Lipa	2.2143e-13	0.262521	0.475	0.387	4.50965e-09	DC
Eif1	1.50642e-40	0.262318	0.998	0.956	3.06797e-36	DC
Rabgef1	3.62582e-16	0.262088	0.316	0.199	7.38434e-12	DC
Zfp800	3.26869e-12	0.262034	0.39	0.302	6.65701e-08	DC
Git2	2.71641e-14	0.260623	0.475	0.372	5.53224e-10	DC
Abr	3.86244e-17	0.260281	0.306	0.181	7.86624e-13	DC
Gng2	8.10383e-15	0.260138	0.527	0.439	1.65043e-10	DC
Arl6ip1	3.28067e-22	0.259626	0.735	0.656	6.68141e-18	DC
Apaf1	5.83299e-18	0.259607	0.298	0.173	1.18795e-13	DC
Trpv2	3.38998e-67	0.259586	0.273	0.064	6.90403e-63	DC
Tes	2.24804e-17	0.259257	0.392	0.259	4.57837e-13	DC
Aff1	1.63429e-12	0.259159	0.475	0.411	3.32839e-08	DC
Tpr	2.65291e-15	0.258598	0.788	0.77	5.40293e-11	DC
Supt4a	1.18948e-17	0.258593	0.661	0.619	2.42249e-13	DC
Paf1	6.89072e-09	0.258148	0.386	0.328	0.000140336	DC
Uck2	1.21634e-11	0.257353	0.302	0.213	2.4772e-07	DC
Med13l	3.02162e-11	0.257181	0.514	0.465	6.15383e-07	DC
Il13ra1	1.64639e-25	0.256596	0.267	0.121	3.35304e-21	DC
Map2k1	1.91989e-12	0.256388	0.318	0.223	3.91006e-08	DC
Epn1	9.97e-15	0.256259	0.512	0.436	2.03049e-10	DC
Dot1l	2.01726e-13	0.254894	0.375	0.281	4.10835e-09	DC
Itsn2	8.45156e-19	0.254888	0.427	0.292	1.72124e-14	DC
Rock1	2.55092e-17	0.254874	0.704	0.656	5.19519e-13	DC
9930111J21Rik2	2.70656e-31	0.254277	0.278	0.111	5.51218e-27	DC
Dock11	6.87695e-33	0.254172	0.324	0.142	1.40056e-28	DC
Fnip1	7.18852e-12	0.253898	0.463	0.393	1.46401e-07	DC
Pip5k1c	2.15477e-19	0.253826	0.347	0.216	4.3884e-15	DC
Casp4	1.15525e-08	0.252166	0.312	0.238	0.000235278	DC
Rb1	5.6327e-26	0.25135	0.286	0.133	1.14716e-21	DC
Smap2	3.80339e-23	0.250237	0.424	0.262	7.74599e-19	DC
Gm26917	3.28136e-125	5.29743	0.741	0.619	6.68281e-121	E
Lars2	6.60015e-142	3.07169	0.786	0.657	1.34419e-137	E
S100g	0	2.96723	0.573	0.055	0	E
Gm42418	1.45166e-195	2.43652	1	0.997	2.95645e-191	E
Sprr2f	0	2.41934	0.495	0.035	0	E
Krt18	0	2.38015	0.729	0.039	0	E
Wfdc2	0	2.27377	0.513	0.033	0	E
Sult1d1	0	2.17005	0.586	0.022	0	E
Msx1	0	2.09396	0.7	0.039	0	E
Cldn3	0	2.07416	0.612	0.051	0	E
Gstm7	5.54085e-277	2.02179	0.55	0.127	1.12845e-272	E
Fxyd4	8.47218e-194	2.00199	0.489	0.14	1.72544e-189	E
Krt8	0	1.90373	0.592	0.018	0	E
Acot7	6.92565e-296	1.8637	0.628	0.173	1.41048e-291	E
Epcam	0	1.71948	0.572	0.024	0	E
Ifitm1	1.21814e-76	1.61541	0.649	0.569	2.48086e-72	E
Pik3c3	9.338e-156	1.59888	0.463	0.145	1.90178e-151	E
Anpep	6.82249e-194	1.54405	0.571	0.211	1.38947e-189	E
Krt19	0	1.5379	0.454	0.012	0	E
Mt1	2.13241e-110	1.52966	0.701	0.569	4.34288e-106	E
Slc25a48	0	1.44264	0.485	0.01	0	E
Gstm2	3.92825e-25	1.41933	0.472	0.463	8.00027e-21	E
Chchd10	7.93385e-306	1.40884	0.513	0.088	1.61581e-301	E
Lbp	6.71945e-151	1.39037	0.534	0.206	1.36848e-146	E
Calb1	0	1.38935	0.251	0.008	0	E
BC048679	0	1.38595	0.409	0.006	0	E
Sox17	0	1.38136	0.533	0.056	0	E
Dcxr	1.9007e-166	1.38062	0.556	0.227	3.87098e-162	E
Stx18	1.79321e-164	1.36546	0.557	0.234	3.65205e-160	E
Slc39a4	0	1.36106	0.429	0.02	0	E
Fxyd3	0	1.34918	0.437	0.018	0	E
Plekhs1	0	1.3445	0.496	0.011	0	E
Jam2	0	1.33317	0.483	0.067	0	E
Haus8	6.33152e-234	1.29482	0.483	0.107	1.28948e-229	E
Hdc	0	1.28975	0.369	0.017	0	E
Jak2	1.14367e-136	1.2889	0.531	0.228	2.32921e-132	E
Cited4	0	1.26907	0.463	0.026	0	E
Gstm1	4.24897e-43	1.26809	0.598	0.642	8.65345e-39	E
Rbbp7	2.82032e-80	1.26094	0.688	0.707	5.74386e-76	E
Atp1b1	8.94321e-233	1.24922	0.48	0.099	1.82137e-228	E
Cldn7	0	1.23616	0.38	0.011	0	E
Mecom	0	1.21573	0.452	0.044	0	E
Sec23b	1.06919e-100	1.21283	0.493	0.255	2.1775e-96	E
Mt2	1.61258e-72	1.2098	0.499	0.299	3.28417e-68	E
Wfdc3	0	1.20324	0.309	0.016	0	E
Gng12	1.91051e-16	1.19929	0.549	0.678	3.89094e-12	E
Gm47283	1.79207e-32	1.19614	0.653	0.696	3.64973e-28	E
Bcat1	7.32281e-186	1.19142	0.445	0.113	1.49136e-181	E
Itpr2	1.534e-81	1.17532	0.456	0.23	3.12414e-77	E
H2afj	2.08485e-99	1.13234	0.777	0.817	4.24601e-95	E
Syn2	0	1.12386	0.328	0.009	0	E
Cndp2	5.71731e-75	1.12309	0.457	0.241	1.16439e-70	E
Rnf128	0	1.12203	0.38	0.021	0	E
Chd3	3.35929e-65	1.1127	0.639	0.6	6.84153e-61	E
Cd24a	5.65189e-73	1.10418	0.474	0.277	1.15106e-68	E
Adamts16	0	1.10194	0.257	0.005	0	E
Npl	2.04232e-140	1.09953	0.28	0.051	4.1594e-136	E
Cbr2	9.99295e-192	1.08857	0.324	0.047	2.03516e-187	E
Prpf4b	1.45374e-23	1.08487	0.59	0.637	2.96068e-19	E
Spint2	3.51867e-219	1.06764	0.454	0.096	7.16613e-215	E
Mme	3.61389e-77	1.06732	0.391	0.179	7.36005e-73	E
AY036118	5.76037e-19	1.06711	0.437	0.399	1.17316e-14	E
AC149090.1	1.81383e-54	1.06066	0.375	0.188	3.69405e-50	E
Sbspon	0	1.04848	0.392	0.012	0	E
Gpx2	0	1.04343	0.385	0.009	0	E
Cwc22	3.19992e-14	1.03677	0.489	0.508	6.51696e-10	E
Cystm1	3.7849e-251	1.03342	0.39	0.056	7.70833e-247	E
Zmpste24	2.8912e-35	1.03269	0.458	0.399	5.88821e-31	E
Pcx	4.0426e-237	1.03192	0.409	0.069	8.23317e-233	E
Irf6	0	1.02584	0.4	0.012	0	E
Il17rb	0	1.01346	0.291	0.008	0	E
Thrsp	0	1.00539	0.362	0.015	0	E
Cgnl1	2.35932e-25	1.00441	0.426	0.352	4.80499e-21	E
Dgat2	6.87307e-233	1.00247	0.393	0.064	1.39977e-228	E
Fermt1	0	1.00235	0.387	0.004	0	E
Golga4	5.82933e-18	0.979912	0.456	0.447	1.1872e-13	E
Pla2g10	0	0.970842	0.331	0.005	0	E
Krt23	1.11297e-257	0.953355	0.251	0.015	2.26667e-253	E
Wfdc15b	0	0.951619	0.308	0.006	0	E
Sfi1	3.31432e-125	0.950437	0.322	0.077	6.74993e-121	E
Chdh	0	0.934847	0.375	0.013	0	E
Tmem176b	3.60858e-43	0.933855	0.621	0.6	7.34924e-39	E
Wwc1	0	0.932204	0.341	0.017	0	E
Afdn	1.32647e-47	0.918731	0.438	0.284	2.70149e-43	E
Tmem158	3.06708e-11	0.916284	0.356	0.343	6.24642e-07	E
Atrx	3.89882e-34	0.914954	0.676	0.837	7.94033e-30	E
Fkbp4	2.24333e-36	0.909744	0.543	0.569	4.56876e-32	E
Tnfrsf21	1.3476e-126	0.907223	0.393	0.119	2.74453e-122	E
Knop1	1.13078e-22	0.90353	0.462	0.42	2.30294e-18	E
Pawr	1.75989e-306	0.893663	0.344	0.028	3.5842e-302	E
Atp2b2	0	0.88242	0.299	0.006	0	E
2810474O19Rik	6.13517e-14	0.870812	0.434	0.444	1.24949e-09	E
4833423E24Rik	0	0.869158	0.311	0.004	0	E
Znhit6	2.2098e-05	0.866256	0.378	0.414	0.450048	E
Rab25	0	0.861879	0.363	0.007	0	E
Mab21l3	0	0.860056	0.283	0.005	0	E
Smim22	0	0.858176	0.356	0.006	0	E
Ldhd	1.34625e-176	0.848099	0.264	0.033	2.74177e-172	E
Plet1	0	0.847702	0.283	0.006	0	E
Akap9	5.07602e-08	0.836601	0.448	0.535	0.00103378	E
Iah1	3.17438e-17	0.830791	0.44	0.448	6.46495e-13	E
mt-Nd5	2.77163e-51	0.827489	0.783	0.932	5.6447e-47	E
Dlx5	0	0.826325	0.314	0.002	0	E
Sgms2	4.1221e-167	0.813202	0.329	0.061	8.39507e-163	E
Ehf	0	0.812926	0.341	0.009	0	E
Ifitm3	5.81595e-51	0.810342	0.815	0.902	1.18448e-46	E
Kctd14	0	0.797952	0.323	0.02	0	E
Tgfbrap1	4.16053e-72	0.796756	0.332	0.126	8.47334e-68	E
St13	4.92954e-43	0.795668	0.648	0.791	1.00395e-38	E
Dsp	0	0.79548	0.31	0.003	0	E
Myo9b	1.05077e-11	0.792564	0.328	0.264	2.14001e-07	E
Fam189a2	4.4059e-22	0.791187	0.358	0.281	8.97306e-18	E
Tfcp2l1	7.70248e-240	0.78332	0.324	0.037	1.56869e-235	E
Tmem176a	4.49906e-26	0.776417	0.537	0.494	9.16279e-22	E
Cldn10	1.53252e-44	0.772696	0.277	0.13	3.12112e-40	E
Ppp2r2b	3.16895e-166	0.765569	0.258	0.034	6.45388e-162	E
Hddc2	1.93445e-27	0.763094	0.38	0.291	3.9397e-23	E
Esr1	1.50198e-08	0.76196	0.484	0.549	0.000305893	E
Ihh	0	0.761811	0.276	0.006	0	E
Ezr	2.43849e-45	0.760233	0.435	0.28	4.96623e-41	E
Ndufa13	1.86816e-38	0.759927	0.692	0.881	3.80468e-34	E
Glul	1.88428e-10	0.758396	0.464	0.533	3.83753e-06	E
Ctsd	0.00122692	0.756205	0.56	0.8	1	E
Coa3	8.53638e-10	0.755648	0.483	0.621	1.73852e-05	E
Cdo1	8.90045e-90	0.754515	0.276	0.077	1.81267e-85	E
Ugp2	1.8855e-07	0.752184	0.421	0.482	0.00384	E
Slc2a3	1.65928e-38	0.751229	0.261	0.122	3.37929e-34	E
Dhrs4	9.07398e-18	0.748278	0.396	0.366	1.84801e-13	E
Hoxb6	2.6272e-275	0.736475	0.318	0.027	5.35056e-271	E
Cyb5b	4.44103e-26	0.732602	0.421	0.35	9.04459e-22	E
Ndufc2	1.9206e-09	0.729588	0.54	0.781	3.91149e-05	E
Pdlim1	5.92358e-09	0.714884	0.394	0.414	0.00012064	E
Zfhx3	5.26773e-10	0.707005	0.443	0.479	1.07283e-05	E
Igkc	2.53345e-13	0.706482	0.331	0.555	5.15963e-09	E
Gas6	2.1028e-08	0.706472	0.448	0.512	0.000428256	E
Bspry	0	0.702975	0.298	0.009	0	E
Timm8b	5.70693e-08	0.701703	0.45	0.552	0.00116227	E
Gm4316	1.41086e-293	0.700673	0.251	0.011	2.87336e-289	E
Chpt1	5.76223e-10	0.700515	0.378	0.393	1.17354e-05	E
Pla2g16	3.00607e-31	0.694203	0.381	0.25	6.12215e-27	E
Rdh10	9.31236e-11	0.691185	0.352	0.321	1.89656e-06	E
Ndufb7	3.80173e-11	0.690962	0.596	0.788	7.74261e-07	E
Adi1	4.8123e-39	0.690429	0.326	0.18	9.80072e-35	E
Tmc4	2.34049e-77	0.686516	0.282	0.089	4.76665e-73	E
Car2	4.83348e-195	0.686422	0.282	0.033	9.84386e-191	E
Ndufa7	4.72748e-16	0.684394	0.606	0.831	9.62799e-12	E
Galm	2.66293e-145	0.684312	0.275	0.047	5.42331e-141	E
Epb41	1.5787e-30	0.684077	0.351	0.224	3.21517e-26	E
Stard10	6.38178e-42	0.673445	0.363	0.208	1.29971e-37	E
Tpd52l1	2.2721e-58	0.671483	0.352	0.169	4.62737e-54	E
Myo6	2.5625e-20	0.668538	0.35	0.268	5.2188e-16	E
Abracl	1.6904e-05	0.663114	0.54	0.822	0.344267	E
Alad	3.14169e-14	0.658951	0.364	0.315	6.39837e-10	E
mt-Atp6	1.89189e-108	0.656059	0.999	1	3.85302e-104	E
Gclm	3.52701e-19	0.646219	0.351	0.276	7.18311e-15	E
Anxa4	1.70348e-22	0.644306	0.387	0.311	3.4693e-18	E
mt-Nd4	5.76552e-87	0.643585	0.989	0.998	1.17421e-82	E
Coro2a	1.03623e-108	0.640763	0.34	0.09	2.11039e-104	E
mt-Cytb	1.21897e-78	0.638036	0.994	1	2.48256e-74	E
Padi2	2.19662e-141	0.637337	0.268	0.043	4.47364e-137	E
Taf1d	0.00123	0.636383	0.451	0.667	1	E
Pfkfb3	8.57406e-39	0.636321	0.293	0.143	1.74619e-34	E
mt-Co3	4.74941e-105	0.636095	1	1	9.67266e-101	E
Cyb5r3	1.47162e-08	0.636023	0.474	0.559	0.000299709	E
mt-Co1	3.93263e-100	0.635763	0.995	1	8.00919e-96	E
Hoxb7	1.6274e-202	0.628183	0.308	0.039	3.31435e-198	E
Cdkl1	7.3982e-193	0.625748	0.262	0.029	1.50672e-188	E
Pdcd4	3.42186e-05	0.624937	0.485	0.595	0.696895	E
Pax8	0	0.624869	0.255	0.004	0	E
mt-Nd4l	9.22616e-30	0.62428	0.735	0.912	1.879e-25	E
Egln2	8.12563e-11	0.621319	0.368	0.34	1.65487e-06	E
2510002D24Rik	4.97743e-31	0.620612	0.308	0.177	1.0137e-26	E
Kcnk1	1.54721e-104	0.620494	0.271	0.063	3.15106e-100	E
Arg2	7.44242e-129	0.618579	0.293	0.06	1.51572e-124	E
Ckmt1	0	0.61808	0.258	0.004	0	E
Tceal9	1.20316e-05	0.615964	0.565	0.78	0.245036	E
Atp5j2	1.39675e-28	0.608397	0.674	0.911	2.84463e-24	E
Cdh1	3.56319e-274	0.607578	0.265	0.015	7.2568e-270	E
Flnb	1.73544e-23	0.605836	0.277	0.161	3.5344e-19	E
Uqcr11	1.25256e-24	0.605228	0.653	0.853	2.55097e-20	E
Tma7	3.92965e-16	0.60465	0.616	0.872	8.00312e-12	E
Dalrd3	5.67312e-09	0.600843	0.281	0.225	0.000115539	E
Actn1	0.00104893	0.598476	0.369	0.431	1	E
Rpl36	1.84563e-69	0.595983	0.945	0.991	3.7588e-65	E
Lrrc31	0	0.594971	0.252	0.002	0	E
2410015M20Rik	7.62922e-07	0.594621	0.557	0.762	0.0155377	E
Ldhb	0.00754317	0.588715	0.382	0.466	1	E
Ubxn2a	5.84217e-27	0.587973	0.323	0.201	1.18982e-22	E
Hoxb8	8.365e-252	0.587769	0.275	0.021	1.70362e-247	E
Nav2	1.3797e-91	0.586361	0.253	0.059	2.80991e-87	E
Pla2g4a	1.20057e-25	0.585656	0.275	0.163	2.44509e-21	E
Cox17	3.16587e-05	0.585284	0.446	0.53	0.64476	E
Ralbp1	3.52332e-05	0.584744	0.502	0.662	0.717559	E
Hopx	5.0729e-38	0.582079	0.267	0.121	1.03315e-33	E
Ptk2b	6.85213e-70	0.569757	0.299	0.097	1.39551e-65	E
mt-Nd2	4.70077e-63	0.566633	0.957	0.994	9.5736e-59	E
Zfp91	0.0024382	0.565263	0.491	0.683	1	E
Timm13	4.16477e-06	0.563285	0.6	0.808	0.0848196	E
Gadd45a	1.11682e-07	0.562902	0.261	0.216	0.00227452	E
1110008L16Rik	4.59922e-61	0.560757	0.27	0.098	9.36678e-57	E
Mrps18a	0.000904249	0.55981	0.408	0.496	1	E
Gramd3	2.47215e-62	0.559447	0.302	0.114	5.03478e-58	E
Anapc13	0.00466007	0.552465	0.454	0.567	1	E
Mrpl57	0.000707648	0.549695	0.423	0.532	1	E
Uqcr10	3.73809e-07	0.546763	0.578	0.832	0.007613	E
Rab3ip	4.23027e-68	0.542208	0.277	0.093	8.61536e-64	E
Ndufa6	0.000158298	0.541095	0.546	0.814	1	E
Psmd3	0.00893853	0.525676	0.385	0.483	1	E
Elob	6.50111e-29	0.525196	0.692	0.908	1.32402e-24	E
Mettl26	2.67532e-10	0.525105	0.333	0.29	5.44855e-06	E
Gata2	0.00522787	0.525102	0.396	0.469	1	E
mt-Co2	7.76767e-77	0.523674	1	1	1.58196e-72	E
Dstn	0.000258485	0.523269	0.515	0.744	1	E
Stxbp2	3.99187e-60	0.520369	0.252	0.08	8.12984e-56	E
Kctd1	1.7621e-177	0.517566	0.253	0.029	3.58868e-173	E
Myo10	4.06721e-22	0.515952	0.257	0.15	8.28328e-18	E
Avpi1	3.35112e-22	0.515737	0.316	0.205	6.82488e-18	E
Gcnt2	7.89884e-16	0.513139	0.255	0.168	1.60868e-11	E
Marf1	4.56165e-05	0.512662	0.31	0.301	0.929025	E
Slc25a33	7.83627e-33	0.511609	0.261	0.13	1.59594e-28	E
Edf1	1.70341e-11	0.511049	0.608	0.831	3.46917e-07	E
Rpl36al	5.72055e-14	0.509819	0.653	0.915	1.16505e-09	E
Clcn5	1.2474e-05	0.505147	0.265	0.242	0.254046	E
Adipor2	0.0049464	0.499031	0.299	0.331	1	E
Strbp	3.33341e-19	0.495353	0.282	0.181	6.78883e-15	E
mt-Nd1	1.16275e-46	0.494548	0.972	0.998	2.36805e-42	E
Bsdc1	3.11722e-05	0.490227	0.281	0.26	0.634853	E
Cox5b	1.22376e-14	0.490017	0.627	0.878	2.49232e-10	E
Psmb5	0.00115832	0.489184	0.501	0.737	1	E
Iqgap2	7.02041e-13	0.48898	0.282	0.205	1.42978e-08	E
Cox5a	0.00802009	0.484614	0.566	0.895	1	E
Pigyl	0.000209463	0.476681	0.329	0.34	1	E
Tmem238	6.59718e-18	0.465907	0.303	0.21	1.34358e-13	E
Plat	0.00211105	0.464152	0.303	0.464	1	E
Reps1	2.58107e-13	0.463779	0.282	0.207	5.25662e-09	E
Uba52	8.16376e-44	0.462736	0.815	0.963	1.66263e-39	E
Nipsnap1	4.04392e-11	0.462568	0.257	0.195	8.23585e-07	E
Atp5j	2.39579e-06	0.458213	0.598	0.89	0.0487926	E
Brd1	0.00729275	0.4559	0.396	0.576	1	E
Nde1	6.68903e-10	0.453502	0.274	0.214	1.36229e-05	E
Atox1	4.07098e-07	0.452693	0.628	0.874	0.00829096	E
Ammecr1	0.000266601	0.44884	0.258	0.242	1	E
Tsc22d4	0.00613159	0.440501	0.421	0.629	1	E
Wars	7.82654e-09	0.438498	0.273	0.218	0.000159395	E
Mtus1	3.10544e-18	0.437543	0.261	0.159	6.32454e-14	E
Chka	2.60419e-10	0.434075	0.291	0.522	5.30369e-06	E
Tnrc6a	4.46163e-06	0.42907	0.359	0.556	0.0908656	E
Cox8a	2.84273e-10	0.429036	0.659	0.964	5.78949e-06	E
Atp5e	1.60446e-28	0.426647	0.77	0.961	3.26765e-24	E
Dcaf11	2.37106e-05	0.426331	0.262	0.224	0.482891	E
Etnk1	2.81967e-05	0.424752	0.311	0.489	0.574254	E
Ndufa2	3.12218e-05	0.424461	0.589	0.876	0.635863	E
Use1	0.00149833	0.420565	0.427	0.642	1	E
1110008P14Rik	6.06343e-05	0.420161	0.335	0.335	1	E
Nudt14	7.99679e-30	0.418118	0.258	0.129	1.62863e-25	E
Il6st	7.07321e-08	0.414903	0.334	0.565	0.00144053	E
Mycbp2	5.42448e-08	0.414375	0.421	0.68	0.00110475	E
Srrm2	0.00497387	0.410883	0.625	0.901	1	E
Mthfd2	2.67112e-08	0.404293	0.274	0.22	0.000543999	E
Smg6	2.31845e-07	0.403882	0.257	0.393	0.00472176	E
Metap1	3.78571e-09	0.402125	0.262	0.203	7.70997e-05	E
Acsl4	3.76733e-12	0.401962	0.276	0.202	7.67255e-08	E
mt-Nd3	6.81235e-08	0.400528	0.698	0.935	0.0013874	E
Vegfa	5.80838e-05	0.398739	0.323	0.485	1	E
Huwe1	0.000479988	0.396956	0.429	0.67	1	E
Ccnl2	3.08114e-07	0.39358	0.327	0.507	0.00627505	E
Tle1	6.34884e-05	0.39222	0.352	0.532	1	E
Pts	0.00504313	0.381967	0.291	0.296	1	E
Tpd52	1.04894e-21	0.378119	0.355	0.221	2.13628e-17	E
Zfc3h1	0.00626733	0.37657	0.194	0.255	1	E
Uqcrfs1	0.00289209	0.376373	0.387	0.618	1	E
Gsr	3.32733e-12	0.375525	0.268	0.193	6.77643e-08	E
Rif1	0.00379167	0.374743	0.292	0.406	1	E
Atp5h	2.10945e-11	0.37363	0.673	0.949	4.29611e-07	E
Prdm2	2.24573e-05	0.372795	0.257	0.379	0.457365	E
Ddx39b	0.00102038	0.371286	0.479	0.725	1	E
mt-Atp8	1.03813e-06	0.368262	0.35	0.562	0.0211425	E
Rev3l	4.14615e-06	0.363516	0.393	0.599	0.0844406	E
Bod1l	7.34003e-14	0.362584	0.337	0.583	1.49487e-09	E
Dmxl1	9.97672e-05	0.361162	0.257	0.374	1	E
Ndufc1	3.26923e-05	0.359832	0.456	0.741	0.665812	E
Mid1ip1	0.000824458	0.358013	0.259	0.242	1	E
Psmd12	0.00059492	0.354704	0.35	0.535	1	E
Ifi27	0.00646887	0.354658	0.411	0.62	1	E
Hspb1	1.2076e-11	0.350837	0.248	0.427	2.4594e-07	E
Zfp292	1.6656e-06	0.349483	0.324	0.501	0.0339216	E
Spen	7.46849e-09	0.348557	0.267	0.422	0.000152103	E
Ascc3	0.00271617	0.346758	0.303	0.439	1	E
Uqcrq	0.00110972	0.344034	0.61	0.888	1	E
Atp6v1g1	5.36768e-06	0.341603	0.462	0.806	0.109318	E
Mprip	8.01364e-22	0.341507	0.31	0.592	1.63206e-17	E
Hif1a	7.56966e-16	0.340579	0.312	0.59	1.54164e-11	E
Cox6b1	3.03133e-05	0.34003	0.624	0.921	0.617361	E
Higd2a	3.21175e-06	0.33791	0.355	0.598	0.0654105	E
Snrnp27	0.000107948	0.337839	0.328	0.488	1	E
Araf	0.00808256	0.334423	0.256	0.342	1	E
Gramd1a	9.54401e-05	0.334397	0.218	0.314	1	E
Pet100	0.00306157	0.331775	0.29	0.394	1	E
Gm11808	9.2972e-06	0.326943	0.394	0.604	0.189347	E
Brwd1	2.01703e-06	0.326135	0.258	0.391	0.0410789	E
Ddx24	0.00178037	0.324678	0.445	0.694	1	E
Uqcc2	4.58305e-06	0.323782	0.451	0.703	0.0933385	E
Cyc1	0.00393248	0.322843	0.378	0.557	1	E
Mpc2	0.000757185	0.322826	0.452	0.752	1	E
Psme4	4.88848e-05	0.3226	0.298	0.441	0.995589	E
Llph	0.000480081	0.320487	0.408	0.618	1	E
Atp2a2	5.11262e-08	0.320224	0.431	0.728	0.00104124	E
Emx2	0.00184929	0.319481	0.257	0.36	1	E
Vps28	0.00883712	0.319158	0.394	0.602	1	E
Sars	7.22286e-06	0.317077	0.35	0.541	0.147101	E
Zranb2	0.000194021	0.315966	0.35	0.505	1	E
Txlna	4.34462e-07	0.315848	0.274	0.424	0.00884825	E
Dnm2	0.00534271	0.313997	0.271	0.366	1	E
Tet3	0.000449205	0.313988	0.264	0.382	1	E
Ddt	9.00983e-06	0.313444	0.347	0.536	0.183494	E
Chmp5	0.000137751	0.313038	0.388	0.632	1	E
Ndufa3	4.78736e-06	0.312554	0.433	0.694	0.0974995	E
Ufc1	0.000362289	0.312469	0.393	0.628	1	E
Adrm1	0.00941561	0.31217	0.323	0.459	1	E
Sltm	0.000484815	0.311939	0.369	0.546	1	E
Ccdc124	1.07948e-05	0.311515	0.317	0.473	0.219846	E
Ythdc1	1.99269e-15	0.311208	0.343	0.635	4.05832e-11	E
Ndufb4	0.00051144	0.311016	0.44	0.698	1	E
Rpl35	4.8063e-07	0.310774	0.873	0.987	0.00978852	E
0610012G03Rik	5.06285e-08	0.310765	0.385	0.62	0.0010311	E
N4bp2l2	3.99507e-08	0.308898	0.333	0.524	0.000813637	E
Rabep1	9.66036e-05	0.306446	0.259	0.378	1	E
Dctn3	0.00559697	0.306001	0.403	0.646	1	E
Eif4h	1.3949e-10	0.303964	0.392	0.665	2.84086e-06	E
Ralgapa1	8.10075e-06	0.303679	0.207	0.311	0.16498	E
Ube2m	3.12384e-08	0.301258	0.385	0.634	0.000636201	E
Cycs	0.000313987	0.301051	0.445	0.712	1	E
Cpsf6	2.4852e-10	0.300882	0.285	0.474	5.06135e-06	E
Lima1	2.48375e-07	0.300688	0.363	0.605	0.00505842	E
Gon4l	6.32808e-07	0.299607	0.261	0.404	0.0128878	E
H2afx	1.82921e-09	0.299006	0.233	0.383	3.72537e-05	E
Tnpo1	3.92366e-06	0.297803	0.305	0.487	0.0799093	E
Naxd	0.000102109	0.296195	0.314	0.478	1	E
Larp1	8.06046e-09	0.296178	0.291	0.468	0.000164159	E
Prrc2a	1.37077e-09	0.29604	0.385	0.642	2.79171e-05	E
Lrpap1	1.2111e-20	0.294378	0.304	0.603	2.46652e-16	E
Sod2	0.00193233	0.294099	0.359	0.557	1	E
Nsd1	2.81447e-09	0.292837	0.369	0.598	5.73196e-05	E
Fasn	6.6797e-08	0.291023	0.209	0.333	0.00136039	E
Crebzf	6.7147e-13	0.290546	0.171	0.319	1.36752e-08	E
1810037I17Rik	4.75202e-05	0.289253	0.437	0.751	0.967796	E
Gstm5	8.30865e-08	0.288906	0.376	0.6	0.00169214	E
Srek1ip1	0.00942509	0.288518	0.261	0.344	1	E
Atp5d	0.00737038	0.288469	0.614	0.908	1	E
Mrps12	4.1603e-06	0.288239	0.352	0.554	0.0847286	E
Mrpl12	1.19469e-07	0.285576	0.369	0.587	0.00243311	E
Glrx5	4.18254e-06	0.284448	0.359	0.565	0.0851815	E
Acin1	2.98691e-09	0.284247	0.446	0.744	6.08314e-05	E
Abcf1	2.32778e-10	0.283418	0.355	0.579	4.74075e-06	E
Safb2	1.04208e-11	0.282986	0.262	0.443	2.1223e-07	E
Ubn1	2.33649e-08	0.282947	0.304	0.502	0.000475849	E
Pnkd	7.46105e-05	0.281739	0.329	0.494	1	E
Ndufb3	1.0597e-05	0.27781	0.437	0.715	0.215819	E
Cnn3	1.99256e-08	0.277516	0.407	0.659	0.000405805	E
Prdx6	1.5661e-06	0.277448	0.427	0.73	0.0318951	E
Ubn2	7.7952e-12	0.275358	0.316	0.534	1.58757e-07	E
Jtb	1.17131e-07	0.274791	0.339	0.556	0.00238548	E
Stk25	1.81709e-05	0.27465	0.18	0.271	0.370069	E
Kmt2b	1.40967e-05	0.27464	0.174	0.262	0.287093	E
Hdac2	0.00046339	0.272552	0.337	0.514	1	E
Fam50a	0.00174435	0.270561	0.276	0.389	1	E
Churc1	1.51521e-05	0.270552	0.373	0.602	0.308588	E
Kmt2d	4.98026e-06	0.270245	0.197	0.3	0.101428	E
Fuca1	2.45213e-05	0.26961	0.388	0.595	0.4994	E
Pabpn1	2.51903e-06	0.269485	0.21	0.317	0.0513025	E
Ankhd1	9.01283e-13	0.269149	0.238	0.403	1.83555e-08	E
Gars	1.26516e-07	0.26866	0.261	0.421	0.00257662	E
Hexim1	2.92826e-25	0.26811	0.322	0.607	5.9637e-21	E
Usp34	3.9195e-16	0.267434	0.362	0.625	7.98246e-12	E
Mgea5	8.65883e-06	0.266796	0.274	0.406	0.176346	E
Ubr5	1.08918e-13	0.265339	0.277	0.484	2.21822e-09	E
Cuedc1	2.28508e-07	0.265035	0.183	0.292	0.0046538	E
Snrnp70	3.55749e-14	0.264906	0.458	0.779	7.24518e-10	E
Tmem259	3.66316e-10	0.263642	0.241	0.394	7.46039e-06	E
Tbca	0.000211854	0.263588	0.478	0.811	1	E
Wasl	5.3695e-06	0.262876	0.296	0.464	0.109355	E
Sdhd	8.91018e-07	0.262078	0.298	0.477	0.0181465	E
Glyr1	1.95638e-05	0.261774	0.303	0.45	0.398436	E
Bag6	4.89263e-10	0.26118	0.226	0.378	9.96433e-06	E
Kmt5a	2.82825e-05	0.260812	0.316	0.485	0.576001	E
Cmc1	0.0075131	0.260706	0.267	0.364	1	E
Tbcb	0.000149421	0.257743	0.381	0.606	1	E
Nol7	1.18607e-08	0.257649	0.381	0.617	0.000241555	E
Dynll2	6.68437e-10	0.257505	0.315	0.527	1.36134e-05	E
Hmgn1	0.00461899	0.257039	0.606	0.825	1	E
Tnks2	3.79109e-13	0.255877	0.318	0.554	7.72094e-09	E
Dapk3	0.000145733	0.254719	0.246	0.357	1	E
Tnks	5.77918e-07	0.254531	0.199	0.312	0.0117699	E
Nrip1	3.23208e-11	0.253701	0.317	0.579	6.58246e-07	E
Rexo1	2.85046e-14	0.253574	0.218	0.393	5.80526e-10	E
Asph	6.29009e-15	0.252722	0.268	0.498	1.28104e-10	E
Rsbn1l	1.60488e-08	0.252562	0.296	0.459	0.00032685	E
Eif3j1	2.1309e-14	0.252011	0.323	0.561	4.3398e-10	E
Upf2	6.87289e-11	0.251983	0.166	0.294	1.39973e-06	E
Ndufa11	3.27543e-07	0.2504	0.462	0.779	0.00667073	E
Igf1	0	2.04683	0.998	0.357	0	S1
Fst	0	1.78505	0.877	0.131	0	S1
Hsd11b2	0	1.73697	0.977	0.15	0	S1
Angptl7	0	1.72236	0.807	0.038	0	S1
Zbtb20	0	1.4361	0.997	0.582	0	S1
Cdh11	0	1.37626	0.981	0.238	0	S1
Sfrp2	0	1.31851	0.93	0.032	0	S1
Pkdcc	0	1.27708	0.921	0.129	0	S1
Wfdc1	0	1.23424	0.957	0.076	0	S1
Mfap5	0	1.2132	0.967	0.267	0	S1
Hoxa10	0	1.2115	0.982	0.255	0	S1
Maob	0	1.13493	0.849	0.08	0	S1
Serpine2	0	1.13318	0.884	0.207	0	S1
Osr2	0	1.12888	0.972	0.276	0	S1
Pbx1	0	1.07533	0.996	0.436	0	S1
Igfbp4	0	1.02609	0.998	0.536	0	S1
Pcsk5	0	1.00323	0.94	0.189	0	S1
Cox6c	0	0.960741	0.998	0.87	0	S1
Mdk	0	0.954426	0.99	0.365	0	S1
Rorb	0	0.95048	0.852	0.028	0	S1
Plac8	0	0.931871	0.995	0.564	0	S1
Pfn2	0	0.922173	0.904	0.122	0	S1
Fzd2	0	0.905592	0.948	0.204	0	S1
Hoxd11	0	0.897763	0.932	0.183	0	S1
Hoxa11	0	0.889501	0.91	0.147	0	S1
Mmp2	0	0.883942	0.989	0.309	0	S1
Ptch1	0	0.873403	0.871	0.131	0	S1
Asl	0	0.863927	0.909	0.145	0	S1
Islr	0	0.860859	0.966	0.238	0	S1
Nid1	0	0.857294	0.993	0.372	0	S1
Ebf1	0	0.84282	0.964	0.356	0	S1
Mif	0	0.82907	0.988	0.682	0	S1
Col18a1	0	0.826527	0.965	0.282	0	S1
Npm1	0	0.821665	0.999	0.916	0	S1
Fn1	0	0.811834	0.997	0.44	0	S1
Igfbp3	0	0.793235	0.625	0.17	0	S1
Map2	0	0.771736	0.773	0.04	0	S1
Acot1	0	0.763595	0.875	0.123	0	S1
Sox4	0	0.756494	0.96	0.388	0	S1
Wt1	0	0.755739	0.876	0.183	0	S1
Smoc1	0	0.755706	0.811	0.029	0	S1
Hand2	0	0.746929	0.841	0.056	0	S1
Nedd4	0	0.739859	0.996	0.581	0	S1
Rxfp1	0	0.73431	0.796	0.058	0	S1
Rpl36a	0	0.73207	0.999	0.919	0	S1
Nr2f2	0	0.731026	0.981	0.397	0	S1
Rgs2	0	0.730441	0.87	0.353	0	S1
Smoc2	0	0.722678	0.778	0.068	0	S1
Tmem100	0	0.722675	0.843	0.161	0	S1
Klf9	0	0.719525	0.971	0.435	0	S1
Rpl3	0	0.718467	0.998	0.954	0	S1
Ctla2a	0	0.707576	0.989	0.59	0	S1
Slc4a4	0	0.70757	0.806	0.111	0	S1
Wnt5a	0	0.70675	0.839	0.137	0	S1
Olfml3	0	0.704874	0.953	0.301	0	S1
Kcnq1ot1	0	0.70436	0.963	0.513	0	S1
Slc6a2	0	0.703731	0.688	0.016	0	S1
Palld	0	0.702529	0.931	0.301	0	S1
Rplp0	0	0.701172	0.999	0.971	0	S1
Mgst1	0	0.700729	0.932	0.352	0	S1
Eef1g	0	0.698349	0.996	0.827	0	S1
Gsta4	0	0.696202	0.838	0.083	0	S1
Rps5	0	0.695406	0.999	0.974	0	S1
Col4a5	0	0.689817	0.88	0.19	0	S1
Impdh2	0	0.687684	0.971	0.475	0	S1
Lhfp	0	0.686053	0.924	0.228	0	S1
Gnai1	0	0.685621	0.788	0.086	0	S1
Rpl10a	0	0.67989	0.999	0.974	0	S1
Gm48898	0	0.677637	0.721	0.021	0	S1
Eef1b2	0	0.674607	0.999	0.925	0	S1
Rpl22l1	0	0.674418	0.997	0.887	0	S1
Dio2	0	0.672554	0.6	0.027	0	S1
Rpl15	0	0.670119	0.998	0.96	0	S1
Eef1a1	0	0.669925	0.999	0.988	0	S1
Aldh2	0	0.666874	0.982	0.543	0	S1
Vit	0	0.664321	0.682	0.037	0	S1
Prdx2	0	0.660948	0.993	0.726	0	S1
Rpl4	0	0.658824	0.996	0.897	0	S1
Cxcl14	0	0.658448	0.479	0.098	0	S1
Rps2	0	0.657336	0.999	0.966	0	S1
Rpl12	0	0.655857	0.998	0.955	0	S1
Laptm4a	0	0.651441	0.992	0.699	0	S1
Sema5a	0	0.642002	0.887	0.256	0	S1
Hspd1	0	0.635907	0.975	0.589	0	S1
Igfbp6	0	0.6341	0.983	0.358	0	S1
Dpysl3	0	0.633621	0.924	0.285	0	S1
Tshz2	0	0.631782	0.974	0.404	0	S1
Lgals1	0	0.631349	0.997	0.8	0	S1
Fstl1	0	0.629942	0.993	0.406	0	S1
Rps18	0	0.629784	0.998	0.955	0	S1
Nbl1	0	0.623033	0.965	0.324	0	S1
Ebpl	0	0.620514	0.9	0.316	0	S1
F3	0	0.617805	0.799	0.155	0	S1
Tcf4	0	0.615281	0.993	0.593	0	S1
Lsamp	0	0.611235	0.642	0.022	0	S1
Aldh1a2	0	0.601449	0.762	0.079	0	S1
Igfbp7	0	0.594514	0.998	0.531	0	S1
Cnn3	0	0.594461	0.978	0.418	0	S1
Lrrc17	0	0.591245	0.74	0.116	0	S1
Cdk4	0	0.586475	0.962	0.495	0	S1
Tshz3	0	0.584149	0.805	0.117	0	S1
Pgr	0	0.583328	0.906	0.245	0	S1
Rpsa	0	0.582833	1	0.981	0	S1
Id1	0	0.58183	0.879	0.33	0	S1
Rpl23	0	0.580732	0.999	0.974	0	S1
Eef1d	0	0.5784	0.992	0.789	0	S1
Add3	0	0.575135	0.942	0.401	0	S1
Rps3a1	0	0.573207	0.999	0.967	0	S1
Synpo2	0	0.572202	0.81	0.099	0	S1
Rab34	0	0.572181	0.87	0.211	0	S1
Rps26	0	0.566896	1	0.971	0	S1
Rack1	0	0.566311	0.999	0.953	0	S1
Stra6	0	0.560087	0.64	0.016	0	S1
Rpl32	0	0.55995	0.999	0.973	0	S1
Rplp1	0	0.557918	1	0.982	0	S1
Rps19	0	0.557872	0.999	0.981	0	S1
Gstm5	0	0.556465	0.944	0.348	0	S1
Tuba1a	0	0.553484	0.986	0.569	0	S1
Pdgfra	0	0.553003	0.962	0.267	0	S1
Rpl14	0	0.552529	0.998	0.94	0	S1
Fbn1	0	0.55251	0.963	0.332	0	S1
Rps4x	0	0.54826	1	0.967	0	S1
Rps8	0	0.544157	1	0.992	0	S1
Slc25a4	0	0.543459	0.992	0.668	0	S1
Rpl23a	0	0.542608	0.998	0.918	0	S1
Rps20	0	0.542291	0.999	0.984	0	S1
Rpl13	0	0.541708	0.999	0.991	0	S1
Tubb5	0	0.539678	0.991	0.709	0	S1
Lama2	0	0.528806	0.85	0.2	0	S1
Myh10	0	0.526885	0.801	0.193	0	S1
Gxylt2	0	0.525399	0.844	0.201	0	S1
Hspe1	0	0.525108	0.995	0.813	0	S1
Ank3	0	0.521365	0.762	0.119	0	S1
Cd63	0	0.516171	0.998	0.588	0	S1
Rpl6	0	0.515339	0.998	0.966	0	S1
Rpl13a	0	0.514086	0.989	0.744	0	S1
Rpl37	0	0.508251	0.999	0.97	0	S1
Rps17	0	0.506845	0.998	0.911	0	S1
Gm10260	0	0.50638	0.985	0.735	0	S1
Runx1t1	0	0.505267	0.788	0.175	0	S1
Rps15a	0	0.504981	0.999	0.969	0	S1
Pth1r	0	0.502847	0.583	0.103	0	S1
Mfap4	0	0.502137	0.819	0.23	0	S1
Sema3c	0	0.502023	0.776	0.152	0	S1
Ddah2	0	0.501894	0.917	0.317	0	S1
Rpl39	0	0.501564	0.999	0.964	0	S1
Rpl18a	0	0.500724	0.998	0.976	0	S1
Rps7	0	0.500162	0.999	0.966	0	S1
Cd81	0	0.500027	0.995	0.592	0	S1
Smco4	0	0.499077	0.865	0.264	0	S1
Vcan	0	0.495951	0.887	0.253	0	S1
Col11a1	0	0.491567	0.655	0.036	0	S1
Hsp90ab1	0	0.490706	0.999	0.963	0	S1
Auts2	0	0.488353	0.827	0.207	0	S1
Rpl24	0	0.487046	0.998	0.961	0	S1
Rpl11	0	0.486295	0.998	0.971	0	S1
Eef2	0	0.486287	0.998	0.918	0	S1
Twist2	0	0.485702	0.754	0.116	0	S1
Rps3	0	0.484472	0.998	0.965	0	S1
Fmo1	0	0.484373	0.73	0.157	0	S1
Rpl28	0	0.482385	1	0.979	0	S1
Mllt3	0	0.48177	0.832	0.211	0	S1
Rpl34	0	0.480861	1	0.969	0	S1
Serpinf1	0	0.475969	0.982	0.325	0	S1
Hnrnpa1	0	0.475683	0.985	0.717	0	S1
Hoxd10	0	0.475008	0.737	0.12	0	S1
Lpar1	0	0.474786	0.913	0.264	0	S1
Cdkn1c	0	0.473854	0.789	0.236	0	S1
C1qbp	0	0.473813	0.937	0.454	0	S1
Robo2	0	0.472764	0.656	0.106	0	S1
Rpl18	0	0.470369	0.999	0.969	0	S1
Oaf	0	0.467486	0.887	0.257	0	S1
Rpl27a	0	0.466654	0.999	0.975	0	S1
Ar	0	0.465553	0.943	0.334	0	S1
Rcn1	0	0.465304	0.947	0.342	0	S1
Srm	0	0.464876	0.832	0.296	0	S1
Pi15	0	0.464388	0.802	0.243	0	S1
Creb5	0	0.464266	0.841	0.256	0	S1
Nap1l1	0	0.463769	0.989	0.715	0	S1
Rpl17	0	0.463151	0.999	0.971	0	S1
Kdm5b	0	0.462313	0.876	0.335	0	S1
Tnfaip6	0	0.462288	0.745	0.132	0	S1
Rhob	0	0.462234	0.945	0.427	0	S1
Eif3e	0	0.461024	0.991	0.709	0	S1
Rps6	0	0.460274	0.998	0.936	0	S1
Rpl5	0	0.459585	0.997	0.915	0	S1
Hsp90aa1	0	0.455815	0.995	0.837	0	S1
Grb10	0	0.454282	0.88	0.306	0	S1
Dnm3os	0	0.454132	0.63	0.155	0	S1
Rpl7	0	0.454008	0.999	0.966	0	S1
Maged1	0	0.453691	0.974	0.441	0	S1
Tshz1	0	0.453437	0.829	0.261	0	S1
Rps23	0	0.453331	1	0.965	0	S1
Fscn1	0	0.451538	0.841	0.221	0	S1
Rnd3	0	0.451424	0.744	0.25	0	S1
Ank2	0	0.450926	0.699	0.102	0	S1
Fblim1	0	0.450182	0.781	0.186	0	S1
Frmd6	0	0.449789	0.848	0.307	0	S1
Gap43	0	0.449292	0.479	0.02	0	S1
Nectin3	0	0.449089	0.742	0.143	0	S1
Rps25	0	0.448833	0.998	0.941	0	S1
Gamt	0	0.448047	0.767	0.202	0	S1
Tspan3	0	0.447414	0.906	0.363	0	S1
Rpl7a	0	0.447085	0.998	0.942	0	S1
Hsd17b10	0	0.445891	0.931	0.402	0	S1
Errfi1	1.11281e-259	0.445685	0.899	0.455	2.26635e-255	S1
Foxl2	0	0.445453	0.6	0.02	0	S1
Eif3m	0	0.44243	0.969	0.59	0	S1
Tbl1x	0	0.441047	0.92	0.415	0	S1
Atp8b1	0	0.439633	0.823	0.267	0	S1
Tmem165	0	0.434237	0.899	0.363	0	S1
Rpl8	0	0.432922	0.999	0.974	0	S1
D630045J12Rik	0	0.430333	0.679	0.056	0	S1
Hmgn1	0	0.427397	0.988	0.688	0	S1
Flnc	0	0.427028	0.792	0.189	0	S1
Ptov1	0	0.422447	0.95	0.45	0	S1
Acaa2	0	0.422315	0.889	0.348	0	S1
Pabpc1	0	0.421945	0.996	0.86	0	S1
Smad7	8.15553e-302	0.421619	0.884	0.45	1.66095e-297	S1
Cd200	0	0.419709	0.799	0.182	0	S1
Eif3i	0	0.419384	0.976	0.63	0	S1
Rps12	0	0.419283	0.999	0.989	0	S1
6030408B16Rik	0	0.417777	0.697	0.111	0	S1
Mex3a	0	0.416677	0.693	0.133	0	S1
Pebp1	0	0.414913	0.986	0.684	0	S1
Ncl	0	0.414635	0.994	0.83	0	S1
Itm2a	0	0.414618	0.724	0.16	0	S1
Bzw2	0	0.413383	0.895	0.358	0	S1
Rpl30	0	0.413093	0.999	0.962	0	S1
Rps27a	0	0.412862	0.999	0.977	0	S1
Has2	0	0.411967	0.612	0.114	0	S1
Set	0	0.410805	0.989	0.776	0	S1
Rhou	0	0.40954	0.711	0.167	0	S1
Rpl9	0	0.409399	0.999	0.971	0	S1
Tmem132c	0	0.409062	0.512	0.017	0	S1
Hspb8	0	0.408018	0.788	0.247	0	S1
Aldh7a1	0	0.407915	0.858	0.233	0	S1
Gpx8	0	0.407315	0.948	0.317	0	S1
Gli1	0	0.40713	0.668	0.053	0	S1
Gm10076	0	0.406941	0.99	0.76	0	S1
Rpl26	0	0.406803	0.998	0.955	0	S1
Thbs1	0	0.40416	0.832	0.289	0	S1
Id3	3.42793e-258	0.403602	0.949	0.553	6.98132e-254	S1
Rpl41	0	0.398787	1	0.99	0	S1
Rpl21	0	0.397005	0.998	0.954	0	S1
Loxl2	0	0.39684	0.821	0.261	0	S1
Bmp7	0	0.396454	0.531	0.016	0	S1
S100a10	1.46632e-251	0.395699	0.996	0.797	2.98631e-247	S1
Hmgn2	0	0.394587	0.884	0.384	0	S1
Rps13	0	0.394527	0.999	0.962	0	S1
Naca	0	0.394097	0.996	0.925	0	S1
F2r	0	0.392656	0.748	0.139	0	S1
Map1lc3a	0	0.392085	0.942	0.447	0	S1
Ano1	0	0.391782	0.603	0.037	0	S1
Sulf1	0	0.390315	0.622	0.102	0	S1
Eif3f	0	0.389339	0.991	0.812	0	S1
Cct3	0	0.387787	0.951	0.527	0	S1
Jak1	1.34283e-273	0.386913	0.977	0.684	2.73481e-269	S1
Rps9	0	0.386677	1	0.979	0	S1
Meg3	3.52848e-231	0.386451	0.681	0.258	7.1861e-227	S1
Rps14	0	0.385726	1	0.972	0	S1
Snhg18	0	0.385665	0.943	0.34	0	S1
Rps21	0	0.38513	0.999	0.975	0	S1
Svil	0	0.385066	0.895	0.377	0	S1
Fam102b	0	0.383198	0.867	0.323	0	S1
Rps10	0	0.381361	1	0.977	0	S1
Nxn	0	0.38127	0.86	0.311	0	S1
Cald1	0	0.378891	0.988	0.413	0	S1
Ppid	0	0.378311	0.863	0.341	0	S1
Tbx3	0	0.377909	0.701	0.202	0	S1
Rps16	0	0.377806	0.999	0.976	0	S1
Tenm3	0	0.377409	0.623	0.076	0	S1
Acat1	0	0.377179	0.892	0.389	0	S1
Ccdc141	0	0.376901	0.575	0.07	0	S1
Robo1	0	0.376766	0.509	0.029	0	S1
Antxr2	0	0.376439	0.831	0.319	0	S1
Scube1	0	0.375803	0.446	0.025	0	S1
Cbr3	0	0.3754	0.659	0.157	0	S1
Eprs	0	0.37538	0.94	0.503	0	S1
Rpl10	0	0.374947	0.999	0.952	0	S1
Angptl4	0	0.372588	0.671	0.125	0	S1
Morf4l2	1.98613e-271	0.371302	0.974	0.586	4.04495e-267	S1
Usp2	0	0.37105	0.619	0.106	0	S1
Fkbp3	0	0.370602	0.894	0.43	0	S1
Mfap2	0	0.369034	0.921	0.274	0	S1
Rhoj	0	0.368894	0.944	0.389	0	S1
Anp32b	2.92994e-257	0.368201	0.981	0.721	5.96711e-253	S1
Adam12	0	0.367457	0.685	0.131	0	S1
Crispld1	0	0.36611	0.503	0.068	0	S1
Phgdh	0	0.365726	0.619	0.096	0	S1
Rbms3	0	0.365464	0.891	0.305	0	S1
Col5a2	0	0.365239	0.985	0.345	0	S1
Des	0	0.364351	0.928	0.26	0	S1
Gnl3	0	0.363676	0.863	0.35	0	S1
Crybg3	0	0.362931	0.578	0.138	0	S1
Aprt	4.67515e-262	0.362595	0.982	0.639	9.52141e-258	S1
Nme4	0	0.361011	0.635	0.095	0	S1
Cyp27a1	0	0.360963	0.667	0.128	0	S1
Fam162a	0	0.359303	0.899	0.423	0	S1
Pgrmc1	0	0.357559	0.916	0.423	0	S1
Ran	2.30843e-220	0.356933	0.981	0.72	4.70134e-216	S1
Rarres2	0	0.356528	0.982	0.353	0	S1
Cped1	0	0.355448	0.817	0.237	0	S1
Rev3l	0	0.354969	0.911	0.371	0	S1
Hoxa9	0	0.352719	0.551	0.102	0	S1
Tnfrsf12a	7.03664e-230	0.352042	0.647	0.269	1.43308e-225	S1
Rcn2	0	0.351988	0.835	0.293	0	S1
Arl3	0	0.351778	0.804	0.277	0	S1
Xist	5.98132e-267	0.351613	0.996	0.876	1.21816e-262	S1
Col4a6	0	0.351524	0.54	0.042	0	S1
Maged2	0	0.350413	0.818	0.286	0	S1
Naa10	0	0.349742	0.831	0.325	0	S1
Cct5	2.40779e-267	0.349173	0.969	0.63	4.90371e-263	S1
Gpc3	0	0.348035	0.648	0.157	0	S1
Uxs1	0	0.347221	0.614	0.147	0	S1
Gm13305	0	0.345403	0.825	0.263	0	S1
Apex1	0	0.344978	0.739	0.215	0	S1
Ephb2	0	0.3448	0.638	0.12	0	S1
Tsc22d1	0	0.34468	0.95	0.474	0	S1
Pcdh7	0	0.344402	0.728	0.204	0	S1
Colec12	0	0.343881	0.857	0.265	0	S1
Mras	0	0.343496	0.619	0.117	0	S1
Cyr61	6.69978e-279	0.342933	0.875	0.366	1.36448e-274	S1
Fzd1	0	0.34265	0.706	0.174	0	S1
Tfpi	0	0.341608	0.819	0.264	0	S1
Npm3	0	0.341325	0.883	0.376	0	S1
Nog	0	0.339955	0.366	0.018	0	S1
Rgmb	0	0.33946	0.682	0.16	0	S1
5033428I22Rik	0	0.338945	0.505	0.027	0	S1
Prdm1	0	0.337986	0.6	0.106	0	S1
Chsy1	0	0.336882	0.736	0.2	0	S1
Rps28	0	0.336841	0.998	0.948	0	S1
Prmt1	0	0.335082	0.898	0.43	0	S1
Ndp	0	0.333915	0.426	0.005	0	S1
Syne2	0	0.331232	0.741	0.211	0	S1
Eif3k	8.45063e-279	0.330535	0.985	0.709	1.72106e-274	S1
Maoa	0	0.330296	0.678	0.167	0	S1
Rpl31	0	0.329803	0.995	0.882	0	S1
Snrpd2	9.93142e-253	0.328592	0.978	0.686	2.02263e-248	S1
Ttc3	3.99132e-293	0.328025	0.916	0.431	8.12873e-289	S1
Rpl36	0	0.327946	0.999	0.978	0	S1
Adgrl1	0	0.327475	0.698	0.161	0	S1
Zfp503	0	0.326578	0.818	0.298	0	S1
Eva1b	1.91309e-300	0.324926	0.882	0.372	3.8962e-296	S1
Hoxd9	0	0.323209	0.679	0.195	0	S1
Wls	1.82598e-297	0.32111	0.89	0.418	3.71879e-293	S1
Ppic	3.07989e-268	0.320453	0.963	0.412	6.27251e-264	S1
Vldlr	0	0.319781	0.718	0.222	0	S1
Ptma	1.04137e-263	0.319477	0.999	0.967	2.12086e-259	S1
Egfr	0	0.319218	0.731	0.194	0	S1
Smo	0	0.318863	0.695	0.171	0	S1
Cnpy2	4.11131e-253	0.318318	0.957	0.514	8.37309e-249	S1
Fbl	3.04635e-284	0.318286	0.914	0.463	6.2042e-280	S1
Snhg12	0	0.317249	0.87	0.359	0	S1
Zbtb16	0	0.317112	0.648	0.148	0	S1
Ltbp4	1.19348e-276	0.315833	0.939	0.39	2.43063e-272	S1
Anxa2	5.35513e-201	0.315473	0.989	0.691	1.09063e-196	S1
Sh3pxd2a	0	0.313558	0.767	0.262	0	S1
Hhip	0	0.31264	0.295	0.015	0	S1
Topors	5.83273e-217	0.311635	0.85	0.44	1.18789e-212	S1
Casc4	0	0.310801	0.683	0.156	0	S1
Dleu7	0	0.309993	0.406	0.007	0	S1
Cct4	1.28235e-254	0.309058	0.949	0.552	2.61163e-250	S1
Isoc1	0	0.308901	0.728	0.244	0	S1
Sesn3	0	0.308498	0.799	0.303	0	S1
Nfic	1.26017e-268	0.307432	0.906	0.418	2.56647e-264	S1
Rad51b	0	0.307219	0.515	0.048	0	S1
Hsph1	0	0.304971	0.817	0.317	0	S1
Bmpr1a	0	0.304848	0.719	0.208	0	S1
Btf3	4.59558e-292	0.304475	0.997	0.9	9.35935e-288	S1
Rsl1d1	3.7619e-285	0.303745	0.898	0.44	7.66149e-281	S1
Nop58	6.13906e-242	0.303522	0.912	0.47	1.25028e-237	S1
Vgll3	0	0.303316	0.525	0.094	0	S1
Il13ra2	0	0.302693	0.333	0.005	0	S1
Rps15	0	0.302559	0.999	0.968	0	S1
Bok	0	0.302399	0.613	0.157	0	S1
Eid1	1.04748e-211	0.302265	0.976	0.591	2.13331e-207	S1
Csrp2	3.03184e-262	0.301307	0.804	0.345	6.17464e-258	S1
Tceal8	7.03989e-295	0.301198	0.899	0.379	1.43374e-290	S1
Col15a1	0	0.30038	0.956	0.311	0	S1
Paics	2.03724e-287	0.299434	0.875	0.4	4.14904e-283	S1
Nradd	0	0.29865	0.64	0.14	0	S1
Itgb8	0	0.298202	0.465	0.058	0	S1
Idh2	2.10015e-304	0.298169	0.825	0.337	4.27716e-300	S1
Rpl19	0	0.297462	0.998	0.984	0	S1
Gm34030	0	0.296369	0.445	0.013	0	S1
Dkc1	0	0.295681	0.68	0.202	0	S1
Rpl35	0	0.295234	0.998	0.963	0	S1
Nolc1	2.30828e-297	0.292915	0.79	0.313	4.70105e-293	S1
Pabpc4	0	0.292722	0.789	0.276	0	S1
Hnrnpa0	1.24871e-207	0.292144	0.984	0.728	2.54313e-203	S1
Hadh	0	0.290704	0.798	0.309	0	S1
Ptk7	0	0.290693	0.625	0.146	0	S1
Dap	4.526e-243	0.289374	0.91	0.473	9.21764e-239	S1
Rps24	0	0.289112	0.999	0.984	0	S1
Podxl2	0	0.287429	0.589	0.112	0	S1
Hist1h2bc	3.36541e-307	0.285914	0.746	0.264	6.854e-303	S1
Atp5g1	5.1291e-181	0.285755	0.986	0.761	1.04459e-176	S1
Pdlim4	9.09903e-275	0.283709	0.893	0.403	1.85311e-270	S1
Tpi1	2.17801e-204	0.282579	0.934	0.545	4.43573e-200	S1
Rnf150	0	0.282319	0.604	0.126	0	S1
Arap1	2.91689e-286	0.280467	0.874	0.373	5.94054e-282	S1
Aff3	0	0.280416	0.487	0.049	0	S1
Hhipl1	0	0.280323	0.498	0.055	0	S1
Eif4b	3.29083e-228	0.279597	0.943	0.537	6.7021e-224	S1
Ptprs	0	0.279131	0.867	0.339	0	S1
Tex15	0	0.277955	0.385	0.042	0	S1
Phb2	2.92054e-242	0.277668	0.937	0.511	5.94797e-238	S1
Spin1	0	0.277593	0.769	0.265	0	S1
Ranbp1	1.80198e-181	0.277591	0.953	0.61	3.66992e-177	S1
Tcaf1	0	0.277275	0.752	0.238	0	S1
Col23a1	0	0.276991	0.375	0.017	0	S1
Scd2	2.34532e-252	0.276895	0.908	0.412	4.77648e-248	S1
Nsmce3	0	0.276311	0.693	0.226	0	S1
Lman1	1.5285e-228	0.275664	0.916	0.455	3.11295e-224	S1
Pa2g4	3.86558e-253	0.275339	0.861	0.419	7.87264e-249	S1
Steap3	0	0.275304	0.661	0.176	0	S1
Cacna2d1	0	0.274809	0.68	0.186	0	S1
C1qtnf12	0	0.274593	0.67	0.195	0	S1
Atp8a1	0	0.274532	0.653	0.167	0	S1
Nt5dc2	0	0.274412	0.603	0.133	0	S1
Rplp2	0	0.274258	1	0.976	0	S1
Sfxn1	1.52841e-280	0.274028	0.769	0.306	3.11276e-276	S1
Pmm1	0	0.273095	0.705	0.217	0	S1
Serpinh1	3.11962e-289	0.273025	0.998	0.497	6.35342e-285	S1
Snrpf	1.37661e-199	0.272814	0.954	0.598	2.8036e-195	S1
Elovl6	0	0.272704	0.542	0.104	0	S1
Ddit4l	1.17714e-256	0.272396	0.543	0.162	2.39735e-252	S1
Cd302	2.70202e-278	0.272296	0.878	0.359	5.50294e-274	S1
Trp53	1.03466e-249	0.272139	0.896	0.451	2.10719e-245	S1
Neo1	0	0.271565	0.573	0.095	0	S1
Eif4e	7.01247e-181	0.271266	0.887	0.487	1.42816e-176	S1
Tsc22d2	2.4523e-208	0.27116	0.835	0.408	4.99435e-204	S1
Map1b	1.13708e-260	0.270936	0.698	0.252	2.31578e-256	S1
Bdkrb2	0	0.270447	0.399	0.026	0	S1
Hspa9	5.01772e-237	0.270397	0.902	0.465	1.02191e-232	S1
Ppfia2	0	0.270313	0.373	0.005	0	S1
Eci2	0	0.269648	0.785	0.294	0	S1
Khk	0	0.269395	0.574	0.122	0	S1
Nsg1	0	0.269163	0.62	0.121	0	S1
Klhdc2	0	0.268941	0.793	0.281	0	S1
Tpbg	7.64981e-251	0.26883	0.417	0.094	1.55796e-246	S1
Mybbp1a	0	0.268735	0.779	0.284	0	S1
Mettl1	0	0.268541	0.728	0.247	0	S1
Fbln5	0	0.268253	0.735	0.237	0	S1
Ier5l	1.22887e-255	0.26731	0.68	0.25	2.50272e-251	S1
Mad2l2	0	0.266595	0.589	0.132	0	S1
Lef1	1.8443e-281	0.266185	0.346	0.045	3.75609e-277	S1
Marcksl1	3.3517e-300	0.266166	0.969	0.522	6.82607e-296	S1
Smarcc1	2.10902e-286	0.266029	0.783	0.304	4.29524e-282	S1
Fam92a	7.97102e-302	0.265795	0.754	0.269	1.62338e-297	S1
Nop56	7.01309e-275	0.265522	0.851	0.375	1.42829e-270	S1
Abat	0	0.264935	0.529	0.077	0	S1
Ripor2	0	0.264703	0.548	0.122	0	S1
Pitrm1	0	0.264535	0.613	0.143	0	S1
Klf4	2.81445e-167	0.264304	0.938	0.563	5.73192e-163	S1
Slc29a1	3.40474e-266	0.263581	0.752	0.291	6.93409e-262	S1
Egr1	2.52215e-178	0.262635	0.97	0.681	5.13661e-174	S1
Nfatc4	0	0.260478	0.594	0.127	0	S1
Sdc1	0	0.260401	0.651	0.161	0	S1
Skp1a	7.27648e-223	0.260261	0.913	0.493	1.48193e-218	S1
Lsm7	1.53385e-256	0.259376	0.865	0.411	3.12383e-252	S1
Plce1	1.4206e-304	0.25927	0.543	0.138	2.89319e-300	S1
Erh	1.29617e-185	0.259193	0.904	0.505	2.63977e-181	S1
Tmtc1	0	0.25912	0.464	0.04	0	S1
Tgif2	0	0.258735	0.56	0.102	0	S1
Pde10a	1.41577e-211	0.25852	0.445	0.129	2.88335e-207	S1
Mesd	1.96273e-253	0.258144	0.826	0.359	3.99729e-249	S1
Nsa2	4.14029e-178	0.25803	0.983	0.74	8.43211e-174	S1
Abhd14a	0	0.257595	0.627	0.153	0	S1
Abca5	0	0.257189	0.492	0.07	0	S1
Trip6	0	0.255357	0.647	0.182	0	S1
Gpc1	0	0.255006	0.519	0.112	0	S1
Cplx2	0	0.254996	0.417	0.043	0	S1
Zeb1	2.05191e-247	0.254791	0.802	0.324	4.17891e-243	S1
Piezo2	0	0.254753	0.443	0.036	0	S1
Gspt1	1.18859e-203	0.254702	0.915	0.509	2.42069e-199	S1
Rpl37a	0	0.254492	0.999	0.986	0	S1
Adgrl2	0	0.254428	0.569	0.112	0	S1
Tspan6	0	0.254266	0.525	0.095	0	S1
Gpc6	0	0.254233	0.581	0.148	0	S1
Nhp2	1.89085e-198	0.254139	0.849	0.435	3.85091e-194	S1
Ptpn13	0	0.253368	0.534	0.081	0	S1
Lamb1	1.06409e-298	0.253353	0.88	0.319	2.16713e-294	S1
Smarca2	5.00063e-221	0.253324	0.892	0.44	1.01843e-216	S1
CT025619.1	8.16556e-298	0.253141	0.332	0.036	1.663e-293	S1
Hdgf	6.51727e-208	0.252653	0.937	0.535	1.32731e-203	S1
Epb41l3	0	0.251464	0.461	0.053	0	S1
Hdgfl3	0	0.250398	0.63	0.173	0	S1
Eif1ax	1.79649e-221	0.250258	0.901	0.474	3.65874e-217	S1
Ccl21a	0	5.44781	0.929	0.03	0	LEC
Mmrn1	0	2.9361	0.955	0.004	0	LEC
Cldn5	0	2.72314	0.994	0.026	0	LEC
Lyve1	4.12688e-214	2.56551	0.723	0.071	8.40481e-210	LEC
Prox1	0	2.43759	0.955	0.011	0	LEC
Fgl2	9.06587e-135	2.40839	0.955	0.269	1.84636e-130	LEC
Cavin2	1.05598e-226	2.21634	0.948	0.13	2.15061e-222	LEC
Fxyd6	1.05715e-224	2.14147	0.942	0.133	2.153e-220	LEC
Gng11	2.26707e-93	2.07107	0.968	0.576	4.61711e-89	LEC
Flt4	0	2.02904	0.91	0.014	0	LEC
Egfl7	7.80829e-191	1.9501	0.968	0.163	1.59024e-186	LEC
[truncated: 7,595 more rows]
