# Supplementary material for: Deciphering mouse uterine receptivity for embryo implantation at single‐cell resolution
Source: Cell Prolif. 2021 Sep 23;54(11):e13128. doi: 10.1111/cpr.13128 (PMC8560620; doi:10.1111/cpr.13128)
Supplement: Supplementary file 5 — Table S2 [file CPR-54-e13128-s003.xls]

## Sheet: Sheet2
Supplementary Table 2. The complete list of differentially expressed genes for all cell types.
gene_symbol	p_val	avg_logFC	pct.1	pct.2	p_val_adj	cell_type	expression
Dusp5	0.0181751	1.54443	0.231	0.56	1	B	UP
Cdkn2d	0.0285474	1.29053	0.077	0.4	1	B	UP
Fosb	0.0129754	1.26886	0.154	0.56	1	B	UP
Zfp36	0.00151657	1.16587	0.385	0.8	1	B	UP
Mrfap1	0.0381341	1.14167	0.154	0.44	1	B	UP
Tsc22d4	0.0259184	1.05952	0.231	0.52	1	B	UP
Kctd12	0.0335175	1.05255	0.231	0.56	1	B	UP
Hexim1	0.0256271	1.03525	0.154	0.52	1	B	UP
Foxo1	0.0470494	1.0182	0.077	0.36	1	B	UP
Selplg	0.0406005	0.981235	0	0.28	1	B	UP
Zfp608	0.0262201	0.943125	0	0.32	1	B	UP
Lrrfip1	0.0406005	0.92858	0	0.28	1	B	UP
Atp11b	0.0406005	0.925635	0	0.28	1	B	UP
Hnrnpd	0.0163556	0.906435	0.308	0.6	1	B	UP
Csnk1g2	0.0406005	0.882245	0	0.28	1	B	UP
Kdm6b	0.0249264	0.861082	0.692	0.72	1	B	UP
Gm42418	0.000184167	0.853059	1	1	1	B	UP
Syk	0.0454216	0.785916	0.462	0.68	1	B	UP
Gpx1	0.0316759	0.784364	0.615	0.88	1	B	UP
Dhx9	0.0492085	0.782969	0.385	0.64	1	B	UP
Gon4l	0.0406005	0.743165	0	0.28	1	B	UP
Hmgn1	0.023408	0.71116	0.692	0.76	1	B	UP
Chd4	0.0456059	0.655367	0.385	0.64	1	B	UP
Mcl1	0.0265676	0.603143	0.769	0.92	1	B	UP
Ube2d3	0.0275085	0.474216	0.769	0.88	1	B	UP
Ptma	0.0411474	0.411066	1	0.96	1	B	UP
Actb	0.0351513	0.399784	0.923	1	1	B	UP
Rps3a1	0.0444467	0.345165	0.923	1	1	B	UP
Rpl32	0.031243	-0.267105	1	0.92	1	B	DN
S100a13	0.0317862	-0.270618	0.308	0.04	1	B	DN
Rpl17	0.0298971	-0.270778	1	1	1	B	DN
Eif6	0.0417484	-0.275756	0.538	0.16	1	B	DN
Rpl36	0.0380521	-0.284572	1	0.96	1	B	DN
Tdp2	0.0452756	-0.285188	0.385	0.08	1	B	DN
Ankrd13c	0.0149236	-0.286908	0.231	0	1	B	DN
Chchd4	0.0149236	-0.286908	0.231	0	1	B	DN
Gm15987	0.0149236	-0.286908	0.231	0	1	B	DN
Pde8a	0.0149236	-0.286908	0.231	0	1	B	DN
Atf7	0.0149236	-0.286908	0.231	0	1	B	DN
Rps27a	0.0178981	-0.290198	1	0.96	1	B	DN
Stx5a	0.0102033	-0.295742	0.385	0.04	1	B	DN
Hps3	0.0317862	-0.302119	0.308	0.04	1	B	DN
Orc4	0.0149236	-0.304193	0.231	0	1	B	DN
Fem1b	0.0149236	-0.304193	0.231	0	1	B	DN
Fbxo4	0.0149236	-0.304193	0.231	0	1	B	DN
Map7d1	0.0317862	-0.304337	0.308	0.04	1	B	DN
Brap	0.0317862	-0.311203	0.308	0.04	1	B	DN
Cpd	0.0149236	-0.317532	0.231	0	1	B	DN
Runx3	0.0452756	-0.31978	0.385	0.08	1	B	DN
Eif3i	0.0494973	-0.321771	0.615	0.2	1	B	DN
Atf2	0.0406005	-0.325453	0.385	0.08	1	B	DN
Tmcc3	0.0149236	-0.327343	0.231	0	1	B	DN
Ptpn4	0.0149236	-0.331488	0.231	0	1	B	DN
Guk1	0.0149236	-0.331488	0.231	0	1	B	DN
Rpl13	0.0479593	-0.338013	0.923	1	1	B	DN
Rps13	0.0102607	-0.339536	1	1	1	B	DN
Ubac1	0.0278454	-0.34208	0.308	0.04	1	B	DN
Metap2	0.0363412	-0.342238	0.385	0.08	1	B	DN
Slc35b1	0.0149236	-0.343074	0.231	0	1	B	DN
Psmc5	0.0165935	-0.343256	0.462	0.08	1	B	DN
Rps15a	0.0479593	-0.343383	1	0.96	1	B	DN
Pias1	0.0406005	-0.348469	0.385	0.08	1	B	DN
Pdcd5	0.0457596	-0.353723	0.538	0.16	1	B	DN
Ngdn	0.0149236	-0.360765	0.231	0	1	B	DN
Smad2	0.0149236	-0.360765	0.231	0	1	B	DN
Krtcap2	0.0454292	-0.361847	0.615	0.2	1	B	DN
Ube2g2	0.0363412	-0.364217	0.385	0.08	1	B	DN
Cap1	0.0191135	-0.366168	0.538	0.12	1	B	DN
Dgkz	0.0317862	-0.366712	0.308	0.04	1	B	DN
Hipk3	0.0149236	-0.368612	0.231	0	1	B	DN
Spsb3	0.0149236	-0.368612	0.231	0	1	B	DN
Cc2d1b	0.0149236	-0.370194	0.231	0	1	B	DN
Gatd1	0.0149236	-0.371243	0.231	0	1	B	DN
2810004N23Rik	0.0317862	-0.376209	0.308	0.04	1	B	DN
Ptdss2	0.0149236	-0.37683	0.231	0	1	B	DN
Cbll1	0.0149236	-0.378164	0.231	0	1	B	DN
Ccdc115	0.0317862	-0.38033	0.308	0.04	1	B	DN
Rps24	0.0149424	-0.382118	1	1	1	B	DN
Rpl39	0.0213357	-0.384213	1	0.96	1	B	DN
Mindy3	0.0149236	-0.390354	0.231	0	1	B	DN
Ufl1	0.0149236	-0.390788	0.231	0	1	B	DN
Rplp1	0.0136279	-0.392213	1	1	1	B	DN
Iah1	0.0149236	-0.399425	0.231	0	1	B	DN
Cnr2	0.0406005	-0.404114	0.385	0.08	1	B	DN
Rbm33	0.0363412	-0.405534	0.385	0.08	1	B	DN
Fam126a	0.0149236	-0.405954	0.231	0	1	B	DN
Epc1	0.0147379	-0.407877	0.462	0.08	1	B	DN
Rpl27a	0.0213357	-0.408685	1	1	1	B	DN
Dph6	0.0149236	-0.410001	0.231	0	1	B	DN
Rps21	0.0178981	-0.410261	0.923	1	1	B	DN
Psen1	0.0243333	-0.413127	0.308	0.04	1	B	DN
Klhl12	0.0149236	-0.41515	0.231	0	1	B	DN
Terf2ip	0.0149236	-0.415363	0.231	0	1	B	DN
Eef1b2	0.0392087	-0.415555	0.923	0.92	1	B	DN
Clpx	0.0149236	-0.415847	0.231	0	1	B	DN
Gnpat	0.0317862	-0.418546	0.308	0.04	1	B	DN
Ubb	0.0471752	-0.423013	0.923	0.96	1	B	DN
Ctnnbl1	0.0149236	-0.424494	0.231	0	1	B	DN
Akap8l	0.0317862	-0.424777	0.308	0.04	1	B	DN
Sqstm1	0.0212455	-0.427213	0.538	0.12	1	B	DN
Plekhm3	0.0102214	-0.427428	0.462	0.08	1	B	DN
Adsl	0.0149236	-0.427816	0.231	0	1	B	DN
Yeats2	0.0149236	-0.427816	0.231	0	1	B	DN
Mcmbp	0.0406005	-0.432478	0.385	0.08	1	B	DN
Necap2	0.0278454	-0.432692	0.308	0.04	1	B	DN
Zranb1	0.0406005	-0.433199	0.385	0.08	1	B	DN
3830406C13Rik	0.0149236	-0.434718	0.231	0	1	B	DN
Rpl30	0.0138135	-0.43548	0.923	0.92	1	B	DN
Pprc1	0.0149236	-0.435564	0.231	0	1	B	DN
Iws1	0.0102033	-0.43615	0.385	0.04	1	B	DN
Arhgdia	0.0334035	-0.436985	0.692	0.24	1	B	DN
Btf3	0.0147585	-0.438179	1	0.72	1	B	DN
2810403A07Rik	0.0278454	-0.438324	0.308	0.04	1	B	DN
Eif4a3	0.0352934	-0.438342	0.462	0.12	1	B	DN
Rps7	0.00646478	-0.442746	0.923	0.96	1	B	DN
Cyp4f18	0.0149236	-0.446039	0.231	0	1	B	DN
Sucla2	0.0149236	-0.447256	0.231	0	1	B	DN
Psmb8	0.0364309	-0.449242	0.769	0.28	1	B	DN
Tmem59	0.0165935	-0.449419	0.462	0.08	1	B	DN
Commd2	0.0317862	-0.450985	0.308	0.04	1	B	DN
Rpl9	0.0102607	-0.452488	0.923	1	1	B	DN
Cstb	0.0363412	-0.45268	0.385	0.08	1	B	DN
Iars	0.0149236	-0.453219	0.231	0	1	B	DN
Rpl6	0.0312153	-0.458453	0.923	0.92	1	B	DN
Hcst	0.0149236	-0.463049	0.231	0	1	B	DN
Sap30l	0.0149236	-0.463049	0.231	0	1	B	DN
Tap1	0.0363412	-0.464365	0.385	0.08	1	B	DN
Mgat4a	0.0278454	-0.465673	0.308	0.04	1	B	DN
Ndufv2	0.0149236	-0.466044	0.231	0	1	B	DN
Rpl15	0.000441965	-0.466949	1	1	1	B	DN
Nudcd3	0.0475741	-0.470651	0.462	0.12	1	B	DN
Ssh2	0.0348768	-0.471574	0.615	0.2	1	B	DN
Csnk1d	0.0363412	-0.472354	0.385	0.08	1	B	DN
Arhgef12	0.0149236	-0.472395	0.231	0	1	B	DN
Srrt	0.00567637	-0.472929	0.615	0.12	1	B	DN
Hadhb	0.0171709	-0.47407	0.538	0.12	1	B	DN
Atp5g1	0.0417484	-0.475824	0.538	0.16	1	B	DN
Cdc26	0.0149236	-0.476779	0.231	0	1	B	DN
Wdr20	0.0149236	-0.476779	0.231	0	1	B	DN
Tsr1	0.0212118	-0.478849	0.308	0.04	1	B	DN
Sik2	0.0149236	-0.480941	0.231	0	1	B	DN
Rflnb	0.0149236	-0.482577	0.231	0	1	B	DN
Timm10	0.0278454	-0.482595	0.308	0.04	1	B	DN
Ppp4r3b	0.017167	-0.4846	0.692	0.2	1	B	DN
Dgka	0.0243333	-0.485232	0.308	0.04	1	B	DN
Rpl10a	0.00690155	-0.486554	1	0.96	1	B	DN
Rpl35	0.00616149	-0.488576	1	0.88	1	B	DN
Rnf6	0.0149236	-0.488763	0.231	0	1	B	DN
Ndufaf4	0.0149236	-0.491651	0.231	0	1	B	DN
Dhx8	0.0149236	-0.497064	0.231	0	1	B	DN
Suz12	0.0102033	-0.497542	0.385	0.04	1	B	DN
Cwc15	0.0363412	-0.497779	0.385	0.08	1	B	DN
Tnfaip8	0.0431322	-0.500288	0.462	0.12	1	B	DN
Ogt	0.0346136	-0.501318	0.538	0.16	1	B	DN
Gm11361	0.0363412	-0.501586	0.385	0.08	1	B	DN
Uba52	0.0242549	-0.504252	0.923	0.76	1	B	DN
Trmt1	0.005686	-0.5085	0.538	0.08	1	B	DN
Rprd1a	0.0278454	-0.510876	0.308	0.04	1	B	DN
Zdhhc14	0.0278454	-0.511432	0.308	0.04	1	B	DN
Ss18l2	0.0149236	-0.511535	0.231	0	1	B	DN
Srebf2	0.0352934	-0.51379	0.462	0.12	1	B	DN
Rrp36	0.0149236	-0.515227	0.231	0	1	B	DN
Add3	0.0448331	-0.51745	0.692	0.4	1	B	DN
2310009B15Rik	0.00425225	-0.520006	0.308	0	1	B	DN
Psmc1	0.0317862	-0.520357	0.308	0.04	1	B	DN
Ripk1	0.0149236	-0.520441	0.231	0	1	B	DN
Rps6kb2	0.0149236	-0.522774	0.231	0	1	B	DN
Txndc11	0.0149236	-0.534219	0.231	0	1	B	DN
Rusc1	0.0149236	-0.536305	0.231	0	1	B	DN
Wdr3	0.0149236	-0.536535	0.231	0	1	B	DN
Kpna6	0.0149236	-0.536535	0.231	0	1	B	DN
Magt1	0.0149236	-0.536877	0.231	0	1	B	DN
Osbp	0.00425225	-0.537385	0.308	0	1	B	DN
Lsm3	0.0258741	-0.538774	0.538	0.16	1	B	DN
Ccdc58	0.0149236	-0.541438	0.231	0	1	B	DN
Eif1	0.00123381	-0.542988	1	0.92	1	B	DN
Lars	0.0102033	-0.549645	0.385	0.04	1	B	DN
Ptpn2	0.008862	-0.550204	0.385	0.04	1	B	DN
Gch1	0.0102033	-0.551887	0.385	0.04	1	B	DN
Shoc2	0.0149236	-0.552673	0.231	0	1	B	DN
Igkc	0.0377038	-0.55402	0.923	0.88	1	B	DN
Nubp2	0.00425225	-0.554164	0.308	0	1	B	DN
Ostm1	0.00425225	-0.554421	0.308	0	1	B	DN
Cebpb	0.039046	-0.555909	0.462	0.12	1	B	DN
Magoh	0.0196917	-0.556093	0.615	0.16	1	B	DN
Rgs19	0.0243333	-0.558881	0.308	0.04	1	B	DN
Saraf	0.0212118	-0.561545	0.308	0.04	1	B	DN
Anapc5	0.0278454	-0.56168	0.308	0.04	1	B	DN
Ift27	0.0278454	-0.562692	0.308	0.04	1	B	DN
Bola3	0.0278454	-0.56336	0.308	0.04	1	B	DN
Pbrm1	0.0439051	-0.564554	0.538	0.2	1	B	DN
Vrk1	0.0212118	-0.565771	0.308	0.04	1	B	DN
Cep57	0.008862	-0.566437	0.385	0.04	1	B	DN
Cib1	0.00425225	-0.568376	0.308	0	1	B	DN
Hdgf	0.0287043	-0.568846	0.462	0.12	1	B	DN
Ctss	0.00633783	-0.569585	0.923	0.28	1	B	DN
Uqcrb	0.0258741	-0.569904	0.538	0.16	1	B	DN
Synj2bp	0.0212118	-0.571979	0.308	0.04	1	B	DN
Tmem160	0.0289555	-0.572694	0.385	0.08	1	B	DN
Jtb	0.0424889	-0.574508	0.385	0.12	1	B	DN
Uvrag	0.016093	-0.574643	0.615	0.16	1	B	DN
Tpst2	0.0149236	-0.577563	0.231	0	1	B	DN
Ube4b	0.0149236	-0.583193	0.231	0	1	B	DN
Plgrkt	0.0289555	-0.584115	0.385	0.08	1	B	DN
Elavl1	0.0211706	-0.584193	0.538	0.16	1	B	DN
H2-DMb2	0.0336177	-0.58899	0.692	0.28	1	B	DN
Fam32a	0.0278454	-0.591124	0.308	0.04	1	B	DN
Ly6e	0.00794735	-0.593481	0.923	0.76	1	B	DN
Trrap	0.00573185	-0.594535	0.385	0.04	1	B	DN
Rplp0	0.000507672	-0.594704	1	0.96	1	B	DN
Sidt2	0.00573185	-0.595915	0.385	0.04	1	B	DN
Rnf4	0.0243333	-0.59771	0.308	0.04	1	B	DN
Ppig	0.0479647	-0.600778	0.538	0.2	1	B	DN
Sarnp	0.0115671	-0.604773	0.462	0.08	1	B	DN
Pspc1	0.0149236	-0.605378	0.231	0	1	B	DN
Mcur1	0.00310019	-0.606323	0.462	0.04	1	B	DN
Slc25a32	0.00425225	-0.617298	0.308	0	1	B	DN
Pcbp1	0.0401395	-0.619552	0.538	0.2	1	B	DN
Fam53b	0.00425225	-0.621477	0.308	0	1	B	DN
Arpc1a	0.00425225	-0.622897	0.308	0	1	B	DN
Ppil2	0.0278454	-0.623364	0.308	0.04	1	B	DN
Mrpl14	0.00425225	-0.62574	0.308	0	1	B	DN
St8sia4	0.0137987	-0.626103	0.538	0.12	1	B	DN
Park7	0.00950393	-0.628146	0.615	0.16	1	B	DN
Zc3hc1	0.0149236	-0.628164	0.231	0	1	B	DN
Sec11a	0.00310019	-0.632288	0.462	0.04	1	B	DN
Arhgef3	0.00425225	-0.632799	0.308	0	1	B	DN
Cops9	0.00116703	-0.635767	0.385	0	1	B	DN
Rrp1	0.0370558	-0.636505	0.462	0.16	1	B	DN
Inpp4b	0.0243333	-0.638038	0.308	0.04	1	B	DN
Rab6a	0.0278454	-0.638309	0.308	0.04	1	B	DN
P2ry10b	0.00425225	-0.63884	0.308	0	1	B	DN
Prelid1	0.0149236	-0.647781	0.231	0	1	B	DN
Atp2b1	0.0119665	-0.649747	0.769	0.32	1	B	DN
Lcorl	0.0257744	-0.652762	0.385	0.08	1	B	DN
Mndal	0.0366515	-0.653368	0.538	0.2	1	B	DN
Sdf2	0.0229001	-0.654044	0.385	0.08	1	B	DN
Oser1	0.00425225	-0.658115	0.308	0	1	B	DN
Ndufs8	0.0232032	-0.658283	0.462	0.12	1	B	DN
Snrpd1	0.009834	-0.662767	0.538	0.12	1	B	DN
Snrnp70	0.035816	-0.663774	0.769	0.4	1	B	DN
Pebp1	0.0276957	-0.664647	0.538	0.2	1	B	DN
Brix1	0.0149236	-0.671502	0.231	0	1	B	DN
Rab5c	0.00794084	-0.680187	0.462	0.08	1	B	DN
Rps2	7.0616e-05	-0.680274	1	1	1	B	DN
Ndufa5	0.00794084	-0.683737	0.462	0.08	1	B	DN
Pithd1	0.008862	-0.683935	0.385	0.04	1	B	DN
Ppp2r1a	0.0278454	-0.687682	0.308	0.04	1	B	DN
Cep350	0.00296127	-0.697807	0.538	0.08	1	B	DN
Gmps	0.000888591	-0.701548	0.538	0.04	1	B	DN
Nt5c2	0.00425225	-0.706176	0.308	0	1	B	DN
Ctdnep1	0.008862	-0.707219	0.385	0.04	1	B	DN
Farsb	0.0212118	-0.708735	0.308	0.04	1	B	DN
Eif5b	0.0318531	-0.709657	0.462	0.12	1	B	DN
Atp2c1	0.039046	-0.712176	0.462	0.12	1	B	DN
Trabd	0.00267221	-0.714161	0.462	0.04	1	B	DN
Aaed1	0.000305078	-0.714298	0.462	0	1	B	DN
Slbp	0.0454292	-0.714509	0.538	0.24	1	B	DN
Pde3b	0.00901694	-0.719257	0.462	0.08	1	B	DN
Dbnl	0.0314552	-0.722127	0.538	0.16	1	B	DN
Kctd20	0.00425225	-0.722629	0.308	0	1	B	DN
Nedd8	0.00763809	-0.723589	0.692	0.2	1	B	DN
H2-Aa	0.00351408	-0.727287	1	0.6	1	B	DN
Mybbp1a	0.0229001	-0.739528	0.385	0.08	1	B	DN
Sec23b	0.00116703	-0.740946	0.385	0	1	B	DN
Ubtf	0.0408343	-0.742643	0.615	0.24	1	B	DN
Prpf38a	0.00425225	-0.742954	0.308	0	1	B	DN
Pim3	0.00425225	-0.757901	0.308	0	1	B	DN
Nop56	0.00950393	-0.771744	0.615	0.16	1	B	DN
Eif4b	0.0161204	-0.7821	0.692	0.24	1	B	DN
Nup50	0.049299	-0.78305	0.462	0.16	1	B	DN
Ube2o	0.0149236	-0.784719	0.231	0	1	B	DN
Pa2g4	0.00875876	-0.785906	0.538	0.12	1	B	DN
Eif3c	0.0132893	-0.786571	0.692	0.24	1	B	DN
Cfap20	0.00116703	-0.786717	0.385	0	1	B	DN
Fkbp3	0.00296127	-0.794513	0.538	0.08	1	B	DN
Dpp8	0.0149236	-0.802052	0.231	0	1	B	DN
Bcl2a1b	0.0289555	-0.80354	0.385	0.08	1	B	DN
Esco1	0.00258675	-0.819273	0.538	0.08	1	B	DN
Arcn1	0.000760519	-0.820638	0.538	0.04	1	B	DN
Cbx1	0.0334251	-0.850609	0.538	0.2	1	B	DN
Sike1	0.0212118	-0.853413	0.308	0.04	1	B	DN
Eif1b	0.0229001	-0.858111	0.385	0.08	1	B	DN
Psmb9	0.0258274	-0.864592	0.462	0.12	1	B	DN
Ndufab1	0.0110253	-0.875781	0.538	0.12	1	B	DN
Pdxk	0.0149236	-0.878794	0.231	0	1	B	DN
Chchd1	0.0278454	-0.889267	0.308	0.04	1	B	DN
Sap18	0.00309652	-0.902785	0.615	0.12	1	B	DN
Atp6v0a2	0.0149236	-0.924021	0.231	0	1	B	DN
C1qb	0.0149236	-0.937526	0.231	0	1	B	DN
Smarcc2	0.0149236	-0.990759	0.231	0	1	B	DN
Plaur	0.00980395	-0.999351	0.615	0.2	1	B	DN
Sell	0.0016916	-1.02575	0.462	0.04	1	B	DN
Cyb5b	0.0076805	-1.0371	0.385	0.04	1	B	DN
Ifitm1	0.0149236	-1.05027	0.231	0	1	B	DN
Hprt	0.0019739	-1.06572	0.462	0.04	1	B	DN
Atp6v0b	0.000392762	-1.09713	0.692	0.12	1	B	DN
Ighg3	0.00425225	-1.1252	0.308	0	1	B	DN
Ly6d	0.00628611	-1.14084	1	0.6	1	B	DN
Ly6a	7.5369e-05	-1.15199	0.538	0	1	B	DN
Ppil4	7.5369e-05	-1.15714	0.538	0	1	B	DN
Cyfip1	0.0278454	-1.15812	0.308	0.04	1	B	DN
Ahcyl2	0.000305078	-1.17573	0.462	0	1	B	DN
Cldnd1	0.0019739	-1.21327	0.462	0.04	1	B	DN
Ndufb5	0.000125088	-1.32526	0.846	0.16	1	B	DN
Apoe	0.00650816	-1.92909	0.615	0.24	1	B	DN
Ly6a	0.0348314	0.907756	0.212	0.281	1	DC	UP
Irf7	3.86878e-06	0.666134	0.18	0.342	0.0787915	DC	UP
Tspo	2.57595e-16	0.592716	0.844	0.923	5.24619e-12	DC	UP
Nedd4l	4.93113e-12	0.579477	0.108	0.35	1.00427e-07	DC	UP
Bst2	3.47285e-11	0.552034	0.204	0.438	7.0728e-07	DC	UP
Ifi27l2a	1.27569e-06	0.55085	0.928	0.923	0.0259807	DC	UP
Spp1	0.0161498	0.506334	0.216	0.315	1	DC	UP
Wnk1	4.86822e-09	0.480614	0.824	0.838	9.91462e-05	DC	UP
Ctla2a	7.87974e-11	0.477952	0.236	0.504	1.60479e-06	DC	UP
Ptgs2	0.00209251	0.477382	0.108	0.204	1	DC	UP
Slfn5	0.000411364	0.472769	0.4	0.519	1	DC	UP
Nr4a2	1.94294e-06	0.448805	0.688	0.788	0.0395698	DC	UP
Zbtb1	4.11328e-05	0.443791	0.364	0.5	0.837711	DC	UP
Coro1b	9.16405e-19	0.442232	0.056	0.377	1.86635e-14	DC	UP
Trim30a	8.00036e-07	0.430982	0.464	0.596	0.0162935	DC	UP
Isg15	0.0304655	0.406172	0.216	0.281	1	DC	UP
Tpm3-rs7	7.06143e-12	0.401254	0.072	0.304	1.43813e-07	DC	UP
Ccr7	0.014477	0.396768	0.128	0.204	1	DC	UP
Cd24a	0.000186632	0.389517	0.324	0.458	1	DC	UP
Stap1	0.00125162	0.364708	0.352	0.446	1	DC	UP
Irf8	0.0461781	0.364677	0.52	0.527	1	DC	UP
Wdfy4	0.000510918	0.36123	0.456	0.565	1	DC	UP
Btla	0.000159008	0.361029	0.208	0.335	1	DC	UP
Hsp90ab1	1.1799e-16	0.360041	0.996	1	2.40299e-12	DC	UP
Ccnd1	0.000124299	0.358633	0.24	0.388	1	DC	UP
Ppt1	0.000374228	0.356446	0.476	0.592	1	DC	UP
Cldnd1	0.000136071	0.353347	0.388	0.492	1	DC	UP
Nr4a3	3.32395e-05	0.352113	0.684	0.742	0.676956	DC	UP
Tbc1d4	0.00334917	0.348657	0.168	0.265	1	DC	UP
Jarid2	1.70658e-06	0.345278	0.592	0.7	0.0347562	DC	UP
Ptms	0.000184004	0.342378	0.8	0.812	1	DC	UP
Zfp36l2	0.000123592	0.336586	0.824	0.846	1	DC	UP
Ncoa7	0.028732	0.326988	0.284	0.342	1	DC	UP
Xcr1	0.0011611	0.323165	0.2	0.323	1	DC	UP
Cd83	3.37543e-06	0.316551	0.768	0.831	0.0687439	DC	UP
H2-Q7	4.25008e-05	0.31606	0.316	0.465	0.865571	DC	UP
Naaa	0.0354389	0.308579	0.648	0.646	1	DC	UP
Cd93	0.00163145	0.305264	0.12	0.219	1	DC	UP
Ubald2	6.77852e-05	0.303207	0.436	0.554	1	DC	UP
Runx3	8.89764e-06	0.301341	0.496	0.654	0.181209	DC	UP
Sept3	0.000442939	0.298771	0.164	0.281	1	DC	UP
Ppp2r5a	0.00346095	0.297512	0.552	0.619	1	DC	UP
Gm9530	2.89328e-06	0.296278	0.08	0.223	0.0589246	DC	UP
Pxn	0.000622217	0.29327	0.272	0.392	1	DC	UP
Fosb	0.000130477	0.291509	0.812	0.815	1	DC	UP
Map4k4	2.71428e-05	0.28845	0.552	0.712	0.55279	DC	UP
Csrp1	0.00315783	0.284482	0.264	0.365	1	DC	UP
Slc38a1	0.00023642	0.282948	0.8	0.831	1	DC	UP
Rrad	0.0355885	0.280869	0.32	0.392	1	DC	UP
G3bp1	1.15016e-05	0.279804	0.684	0.754	0.234242	DC	UP
Tor1aip1	0.000990917	0.277478	0.604	0.654	1	DC	UP
Wac	0.000982651	0.274591	0.464	0.55	1	DC	UP
Lcp1	2.68604e-07	0.274187	0.924	0.977	0.00547038	DC	UP
Hcls1	7.33212e-06	0.273235	0.588	0.723	0.149326	DC	UP
Vps37b	0.0014679	0.268046	0.576	0.646	1	DC	UP
Malat1	8.38617e-05	0.265671	1	1	1	DC	UP
Rps3a1	2.70046e-14	0.264247	1	1	5.49976e-10	DC	UP
Nuak2	0.000110493	0.263102	0.392	0.515	1	DC	UP
Cytip	1.05769e-05	0.262641	0.768	0.838	0.215409	DC	UP
Tpm4	7.57724e-05	0.262193	0.628	0.723	1	DC	UP
H2-Oa	0.00678734	0.26204	0.348	0.442	1	DC	UP
Fmnl2	6.61886e-05	0.261804	0.172	0.319	1	DC	UP
Ptbp3	6.28368e-05	0.261608	0.748	0.846	1	DC	UP
Ifi205	0.000645596	0.260151	0.376	0.496	1	DC	UP
Dusp5	0.000378331	0.259467	0.612	0.708	1	DC	UP
Dapp1	0.000634631	0.259456	0.352	0.465	1	DC	UP
Dnajb6	0.000260574	0.259093	0.66	0.692	1	DC	UP
Txn1	0.0192904	0.258158	0.84	0.812	1	DC	UP
Odc1	0.00497691	0.257923	0.276	0.381	1	DC	UP
Ddx6	1.11353e-05	0.257638	0.664	0.808	0.226782	DC	UP
Slc41a1	0.00830641	0.256878	0.156	0.242	1	DC	UP
Csf2rb	0.00027439	0.256585	0.572	0.712	1	DC	UP
Fos	0.000258014	0.256369	0.908	0.935	1	DC	UP
Iscu	0.00384503	0.254637	0.376	0.481	1	DC	UP
Sdc3	1.92733e-05	0.252842	0.5	0.638	0.392521	DC	UP
Susd6	0.00100351	0.251102	0.32	0.431	1	DC	UP
Lpl	0.000502281	-0.252256	0.296	0.165	1	DC	DN
Rab20	0.000454949	-0.255671	0.468	0.323	1	DC	DN
Fcgr2b	1.35727e-05	-0.256816	0.5	0.304	0.276422	DC	DN
Nfkbiz	0.000316993	-0.25877	0.8	0.646	1	DC	DN
Smpdl3a	3.08975e-06	-0.259692	0.644	0.446	0.0629259	DC	DN
Ccl9	0.00231071	-0.260333	0.596	0.458	1	DC	DN
Abca1	1.7254e-07	-0.261603	0.244	0.073	0.00351395	DC	DN
Ly86	9.77403e-05	-0.265394	0.872	0.815	1	DC	DN
A530064D06Rik	0.00011035	-0.268891	0.272	0.146	1	DC	DN
Rpl10a	3.23242e-13	-0.271162	0.992	0.992	6.58314e-09	DC	DN
Rpl10	4.32144e-17	-0.272853	1	0.988	8.80105e-13	DC	DN
Cfp	0.0299648	-0.279312	0.504	0.438	1	DC	DN
Hexb	0.0347494	-0.281526	0.696	0.631	1	DC	DN
Ms4a4c	0.00133281	-0.283014	0.46	0.327	1	DC	DN
Pid1	2.02872e-06	-0.287977	0.68	0.473	0.0413169	DC	DN
Itm2b	5.10269e-12	-0.290431	1	0.962	1.03921e-07	DC	DN
Lmo1	1.54833e-05	-0.292161	0.228	0.096	0.315334	DC	DN
Igsf6	2.48538e-06	-0.294093	0.44	0.231	0.0506172	DC	DN
Tmem176a	8.08109e-06	-0.29452	0.712	0.488	0.164579	DC	DN
C1qc	0.0125119	-0.295929	0.216	0.131	1	DC	DN
Dok2	0.000178399	-0.296611	0.224	0.104	1	DC	DN
Clec4b1	0.000237676	-0.297684	0.548	0.385	1	DC	DN
Mt2	1.02509e-06	-0.29853	0.236	0.081	0.0208771	DC	DN
H2-Aa	1.77348e-08	-0.301148	0.928	0.842	0.000361186	DC	DN
Prdx5	0.00588623	-0.30384	0.884	0.85	1	DC	DN
Uba52	1.09164e-14	-0.308051	0.98	0.95	2.22324e-10	DC	DN
Tnf	0.00303945	-0.312798	0.552	0.431	1	DC	DN
Ubb	9.0444e-14	-0.313797	0.992	0.977	1.84198e-09	DC	DN
Ctsd	0.000842997	-0.320419	0.504	0.338	1	DC	DN
C1qb	0.00414969	-0.32087	0.216	0.119	1	DC	DN
Pltp	1.58656e-05	-0.331285	0.428	0.242	0.323118	DC	DN
Gbp2	2.22994e-05	-0.33163	0.38	0.208	0.45415	DC	DN
Trf	1.51597e-08	-0.332409	0.728	0.5	0.000308743	DC	DN
Clec10a	0.000192102	-0.339848	0.388	0.235	1	DC	DN
Cstb	6.85868e-08	-0.34952	0.816	0.681	0.00139684	DC	DN
Fcgr3	2.42711e-06	-0.354364	0.492	0.3	0.0494304	DC	DN
Ccl2	0.00597261	-0.355172	0.452	0.346	1	DC	DN
Cks2	7.66975e-05	-0.368071	0.484	0.315	1	DC	DN
Lyz2	3.88618e-08	-0.372107	0.98	0.846	0.000791459	DC	DN
Capg	8.64e-07	-0.374879	0.38	0.181	0.0175962	DC	DN
Mt1	2.31594e-05	-0.382663	0.728	0.562	0.471665	DC	DN
S100a10	6.33675e-08	-0.384464	0.868	0.708	0.00129054	DC	DN
Ccl4	0.0316625	-0.394931	0.652	0.592	1	DC	DN
Tmem176b	5.22405e-06	-0.403587	0.696	0.535	0.106393	DC	DN
Upb1	1.1816e-09	-0.423081	0.312	0.1	2.40645e-05	DC	DN
Ear2	8.9783e-05	-0.531599	0.248	0.119	1	DC	DN
Cxcl2	0.000114235	-0.531792	0.528	0.373	1	DC	DN
Cxcl1	0.00893182	-0.558876	0.248	0.165	1	DC	DN
Bcl2a1b	1.99089e-11	-0.572177	0.812	0.623	4.05465e-07	DC	DN
Ccl6	2.27134e-07	-0.681213	0.832	0.673	0.0046258	DC	DN
Ccl3	8.08479e-05	-0.687037	0.484	0.312	1	DC	DN
Apoe	3.47824e-07	-0.758678	0.716	0.469	0.00708378	DC	DN
Fn1	0.0084191	-1.15452	0.324	0.25	1	DC	DN
Igha	0.0137472	-1.60711	0.32	0.223	1	DC	DN
Spink1	6.67688e-55	2.46667	0.095	0.587	1.35981e-50	E	UP
Prss29	1.58069e-56	2.17769	0	0.358	3.21923e-52	E	UP
S100g	2.35569e-53	2.00444	0.488	0.883	4.7976e-49	E	UP
Krt83	2.00371e-47	1.45309	0.043	0.447	4.08075e-43	E	UP
Emb	4.6909e-32	1.32604	0.212	0.592	9.55349e-28	E	UP
Gng12	4.13056e-25	1.20425	0.488	0.771	8.4123e-21	E	UP
Krt23	9.5649e-28	1.19718	0.172	0.536	1.94799e-23	E	UP
Ttr	3.31195e-17	1.18019	0.14	0.397	6.74511e-13	E	UP
Glul	1.90103e-32	1.13463	0.389	0.737	3.87163e-28	E	UP
Wfdc3	4.04254e-16	1.10682	0.254	0.508	8.23303e-12	E	UP
Gadd45a	6.8508e-33	1.09752	0.174	0.575	1.39523e-28	E	UP
Cbs	1.41751e-39	1.07144	0.122	0.559	2.8869e-35	E	UP
Znhit6	1.12305e-22	1.02065	0.308	0.631	2.28721e-18	E	UP
Tmem213	1.17251e-14	0.999772	0.191	0.43	2.38792e-10	E	UP
Tmem176a	1.72774e-24	0.990368	0.478	0.749	3.51871e-20	E	UP
Car12	9.47643e-23	0.97825	0.06	0.318	1.92997e-18	E	UP
Tmem158	4.94887e-14	0.942467	0.303	0.547	1.00789e-09	E	UP
Ifitm2	2.32212e-17	0.898083	0.569	0.782	4.72923e-13	E	UP
Dkk3	1.55774e-40	0.886621	0.006	0.285	3.1725e-36	E	UP
Ier3	2.39946e-19	0.882905	0.298	0.615	4.88674e-15	E	UP
Ifitm3	1.88645e-20	0.867902	0.789	0.911	3.84195e-16	E	UP
Ctsb	1.37858e-15	0.863503	0.445	0.654	2.80763e-11	E	UP
Ifitm1	1.32691e-06	0.847647	0.622	0.749	0.0270239	E	UP
Ctgf	3.37254e-13	0.844057	0.083	0.279	6.86852e-09	E	UP
Tceal9	1.8394e-19	0.843342	0.503	0.788	3.74612e-15	E	UP
Atp6v1g1	1.71567e-14	0.838373	0.408	0.659	3.49414e-10	E	UP
Tmem176b	8.06088e-19	0.824186	0.578	0.777	1.64168e-14	E	UP
Slc39a4	1.1955e-13	0.804277	0.375	0.626	2.43475e-09	E	UP
Sult1d1	1.91283e-17	0.797449	0.534	0.777	3.89566e-13	E	UP
Fos	5.12932e-13	0.783164	0.378	0.631	1.04464e-08	E	UP
Slc2a3	2.96327e-11	0.783051	0.212	0.436	6.03499e-07	E	UP
Hopx	2.2173e-18	0.779854	0.202	0.503	4.51575e-14	E	UP
Ugp2	1.65414e-14	0.761624	0.363	0.631	3.36881e-10	E	UP
Nr4a1	8.21102e-14	0.746804	0.188	0.43	1.67226e-09	E	UP
Edn1	0.000171276	0.7445	0.105	0.201	1	E	UP
Nr4a2	4.95301e-11	0.738694	0.128	0.318	1.00873e-06	E	UP
Tpt1	4.50788e-33	0.737926	0.966	0.95	9.18075e-29	E	UP
Rps3a1	2.35006e-28	0.735928	0.792	0.899	4.78612e-24	E	UP
Dnaja1	1.32161e-19	0.73417	0.585	0.793	2.6916e-15	E	UP
Rbbp7	5.56964e-14	0.705917	0.654	0.81	1.13431e-09	E	UP
Atp6v0e	1.96233e-17	0.701266	0.351	0.654	3.99648e-13	E	UP
Cystm1	6.93608e-15	0.693262	0.332	0.598	1.4126e-10	E	UP
Fam43a	3.28057e-10	0.692298	0.148	0.341	6.6812e-06	E	UP
Zfp703	6.6453e-15	0.691961	0.225	0.492	1.35338e-10	E	UP
Aqp5	1.09878e-09	0.688697	0.12	0.291	2.23778e-05	E	UP
Pla2g16	6.40916e-16	0.684926	0.315	0.62	1.30529e-11	E	UP
Mt2	3.05229e-09	0.672885	0.462	0.637	6.21629e-05	E	UP
F3	1.39399e-12	0.668862	0.163	0.391	2.83899e-08	E	UP
H3f3a	1.35385e-19	0.668683	0.677	0.832	2.75725e-15	E	UP
Rpl10	1.51939e-19	0.660901	0.745	0.855	3.0944e-15	E	UP
Rpl7	7.60999e-23	0.640818	0.817	0.911	1.54985e-18	E	UP
Trib2	2.70942e-22	0.633676	0.026	0.235	5.518e-18	E	UP
Higd2a	2.77689e-13	0.631329	0.295	0.57	5.65541e-09	E	UP
Cnn3	4.34775e-06	0.630811	0.372	0.531	0.0885463	E	UP
Tma7	1.00498e-11	0.625658	0.582	0.743	2.04675e-07	E	UP
Eif3e	1.22559e-12	0.621924	0.335	0.603	2.49605e-08	E	UP
Atf3	8.9692e-09	0.613224	0.235	0.436	0.000182667	E	UP
Tfcp2l1	5.04117e-10	0.607598	0.28	0.486	1.02669e-05	E	UP
Timm8b	3.154e-14	0.607123	0.392	0.659	6.42343e-10	E	UP
Uqcrfs1	5.74864e-12	0.60036	0.332	0.587	1.17077e-07	E	UP
Srp14	1.71108e-14	0.600222	0.332	0.631	3.48478e-10	E	UP
Sptssa	3.31941e-10	0.599712	0.315	0.57	6.76031e-06	E	UP
Uqcrh	1.6466e-17	0.598902	0.577	0.827	3.35346e-13	E	UP
Akr1a1	4.81748e-13	0.598092	0.414	0.687	9.81128e-09	E	UP
Fxyd3	3.7358e-09	0.595638	0.398	0.575	7.60833e-05	E	UP
Polr2g	1.09007e-09	0.595042	0.246	0.458	2.22005e-05	E	UP
Rps7	1.92452e-18	0.59109	0.815	0.894	3.91947e-14	E	UP
Hpgd	9.91251e-06	0.589526	0.155	0.285	0.201878	E	UP
Cox7a2l	6.55155e-13	0.586748	0.506	0.709	1.33429e-08	E	UP
Calm2	5.43626e-10	0.582407	0.417	0.626	1.10715e-05	E	UP
Actg1	9.34393e-13	0.58239	0.709	0.849	1.90298e-08	E	UP
Chmp5	1.07267e-11	0.580236	0.329	0.603	2.18461e-07	E	UP
Hint1	1.64029e-12	0.579587	0.56	0.765	3.34061e-08	E	UP
Tuft1	7.81355e-17	0.578538	0.078	0.302	1.59131e-12	E	UP
Il6st	4.13683e-08	0.572373	0.291	0.492	0.000842507	E	UP
Syn2	3.30034e-08	0.571213	0.285	0.486	0.000672148	E	UP
Oaz1	2.9976e-16	0.570822	0.612	0.81	6.10491e-12	E	UP
Nop10	6.52184e-12	0.564371	0.332	0.609	1.32824e-07	E	UP
Tmem59	8.43742e-10	0.55736	0.302	0.514	1.71837e-05	E	UP
Gpx1	1.03632e-06	0.557043	0.531	0.654	0.0211058	E	UP
Sdcbp	8.92733e-12	0.556746	0.266	0.503	1.81814e-07	E	UP
Pafah1b3	9.40867e-08	0.556553	0.269	0.447	0.00191617	E	UP
Bex1	1.14765e-08	0.552572	0.089	0.24	0.00023373	E	UP
Cebpd	1.65442e-15	0.550272	0.211	0.503	3.36939e-11	E	UP
Abracl	9.52991e-11	0.548514	0.497	0.698	1.94086e-06	E	UP
Ubl5	6.71201e-10	0.54731	0.486	0.698	1.36697e-05	E	UP
Laptm4a	2.29017e-11	0.543583	0.248	0.492	4.66415e-07	E	UP
Rpl23	8.4025e-20	0.543468	0.842	0.922	1.71125e-15	E	UP
B2m	8.27992e-09	0.541771	0.355	0.575	0.000168629	E	UP
Bmp2k	2.74055e-08	0.541734	0.189	0.38	0.000558141	E	UP
Tmed3	1.13827e-10	0.541181	0.168	0.369	2.31821e-06	E	UP
Bex3	2.87069e-07	0.541108	0.363	0.542	0.00584644	E	UP
Fosb	5.62201e-07	0.539961	0.263	0.453	0.0114498	E	UP
Phlda1	2.25966e-09	0.539656	0.243	0.475	4.60201e-05	E	UP
Gabarapl2	1.54101e-08	0.535549	0.305	0.514	0.000313841	E	UP
Spcs1	2.71035e-10	0.534463	0.262	0.486	5.5199e-06	E	UP
Gabarap	3.81852e-10	0.531371	0.486	0.687	7.7768e-06	E	UP
Rhoa	3.58738e-11	0.53086	0.363	0.609	7.30607e-07	E	UP
Gng5	1.06419e-12	0.528009	0.534	0.777	2.16734e-08	E	UP
Mdh1	7.6213e-08	0.524895	0.411	0.631	0.00155215	E	UP
Mt1	6.88508e-05	0.523944	0.672	0.804	1	E	UP
Rps27	1.60426e-18	0.523581	0.849	0.905	3.26725e-14	E	UP
Rbx1	5.20372e-10	0.523192	0.418	0.648	1.05979e-05	E	UP
Btf3	5.77877e-12	0.52311	0.574	0.76	1.1769e-07	E	UP
Nudt19	0.000468277	0.522269	0.163	0.263	1	E	UP
1810037I17Rik	7.09463e-11	0.52209	0.386	0.62	1.44489e-06	E	UP
Csrp1	4.87776e-09	0.519123	0.152	0.335	9.93404e-05	E	UP
Ube2d3	3.96097e-11	0.516832	0.391	0.631	8.0669e-07	E	UP
Ssr4	1.48595e-07	0.516393	0.412	0.598	0.00302628	E	UP
Atp6v1f	6.28394e-10	0.516203	0.46	0.665	1.27979e-05	E	UP
Ost4	2.80982e-08	0.51475	0.348	0.564	0.000572247	E	UP
Sec61b	8.08523e-08	0.514317	0.428	0.631	0.00164664	E	UP
Sdhd	3.6738e-08	0.512903	0.254	0.458	0.000748205	E	UP
Eef1a1	5.57939e-20	0.511729	0.932	0.944	1.1363e-15	E	UP
Eif3f	1.08139e-11	0.510661	0.423	0.665	2.20237e-07	E	UP
Ezr	2.61168e-09	0.509224	0.392	0.592	5.31895e-05	E	UP
Sorl1	3.26921e-11	0.509049	0.157	0.374	6.65807e-07	E	UP
Rps14	3.62853e-17	0.50771	0.843	0.899	7.38986e-13	E	UP
Ets2	2.16903e-09	0.50693	0.252	0.469	4.41744e-05	E	UP
Gm32592	2.17117e-14	0.506828	0.074	0.274	4.4218e-10	E	UP
Zfp706	2.60097e-07	0.504472	0.295	0.48	0.00529714	E	UP
Mrfap1	3.27739e-09	0.502635	0.406	0.637	6.67474e-05	E	UP
Sox9	1.02419e-05	0.501066	0.158	0.296	0.208586	E	UP
BC031181	1.4601e-08	0.500271	0.257	0.453	0.000297365	E	UP
Rps27rt	2.80012e-09	0.49766	0.271	0.486	5.70272e-05	E	UP
Brk1	1.32888e-11	0.497343	0.262	0.514	2.7064e-07	E	UP
Ckmt1	9.6485e-08	0.492794	0.218	0.402	0.00196501	E	UP
Tns3	6.0502e-08	0.491949	0.16	0.335	0.00123218	E	UP
Kif21a	5.62749e-08	0.491852	0.149	0.318	0.00114609	E	UP
Cox17	8.27919e-07	0.490423	0.406	0.592	0.0168614	E	UP
Myl6	2.44344e-14	0.489971	0.64	0.821	4.97631e-10	E	UP
Igf1	5.56414e-11	0.488722	0.138	0.352	1.13319e-06	E	UP
Btg2	8.78269e-09	0.486156	0.317	0.525	0.000178868	E	UP
Snx3	9.37507e-09	0.484842	0.289	0.503	0.000190933	E	UP
Slc25a11	3.1778e-08	0.481773	0.322	0.531	0.00064719	E	UP
Mien1	2.65519e-07	0.481412	0.377	0.547	0.00540755	E	UP
Gm10320	3.94526e-07	0.477003	0.334	0.542	0.00803492	E	UP
Acpp	3.12233e-08	0.475472	0.145	0.318	0.000635894	E	UP
Gsr	2.42301e-10	0.471015	0.218	0.447	4.93471e-06	E	UP
Eif3h	4.53929e-09	0.470208	0.446	0.659	9.24472e-05	E	UP
Dusp5	0.000639727	0.4697	0.155	0.257	1	E	UP
Rpl39	2.04113e-14	0.468947	0.791	0.894	4.15696e-10	E	UP
Rps15a	1.50235e-14	0.467519	0.825	0.905	3.0597e-10	E	UP
Mpc2	6.31116e-06	0.464083	0.411	0.603	0.128533	E	UP
Actb	3.09706e-11	0.463184	0.769	0.872	6.30747e-07	E	UP
Dad1	4.66886e-10	0.462375	0.338	0.592	9.5086e-06	E	UP
Rps26	1.44171e-12	0.461839	0.848	0.916	2.9362e-08	E	UP
Dynll1	9.75246e-11	0.461809	0.569	0.771	1.98619e-06	E	UP
Dstn	2.8181e-07	0.460296	0.483	0.631	0.00573935	E	UP
Eif1	1.0415e-10	0.460203	0.595	0.737	2.12112e-06	E	UP
Rpl23a	2.39924e-10	0.458742	0.658	0.81	4.88628e-06	E	UP
Tuba1c	5.23389e-09	0.458412	0.197	0.402	0.000106594	E	UP
Ubc	3.19054e-08	0.457727	0.594	0.715	0.000649785	E	UP
Rps4x	1.60011e-12	0.457402	0.792	0.888	3.25879e-08	E	UP
Fam46a	3.28531e-12	0.456863	0.077	0.263	6.69087e-08	E	UP
Fosl2	3.1889e-07	0.455616	0.205	0.38	0.00649451	E	UP
Prdx1	4.46609e-09	0.455301	0.498	0.743	9.09564e-05	E	UP
Ndufb11	1.64557e-06	0.453194	0.458	0.642	0.0335136	E	UP
Tex2	9.48518e-08	0.452952	0.145	0.307	0.00193175	E	UP
Sh3rf2	9.96112e-13	0.452102	0.048	0.212	2.02868e-08	E	UP
Rheb	1.18355e-11	0.45166	0.266	0.514	2.41042e-07	E	UP
Net1	2.59698e-08	0.450001	0.198	0.391	0.0005289	E	UP
Cox8a	4.8418e-10	0.44848	0.62	0.799	9.86082e-06	E	UP
Areg	1.60007e-08	0.448131	0.109	0.274	0.00032587	E	UP
Gm20442	1.12501e-05	0.447201	0.149	0.279	0.22912	E	UP
Ywhaq	2.5756e-07	0.44713	0.382	0.598	0.00524546	E	UP
Tmem258	2.33069e-08	0.447027	0.355	0.57	0.000474669	E	UP
Eef1b2	5.28428e-10	0.445221	0.671	0.804	1.0762e-05	E	UP
Cstf3	1.16305e-07	0.444638	0.171	0.341	0.00236867	E	UP
Nfil3	1.8513e-11	0.443567	0.14	0.346	3.77037e-07	E	UP
Gstz1	8.80868e-09	0.44191	0.197	0.391	0.000179398	E	UP
Rnf7	1.33592e-07	0.44174	0.295	0.497	0.00272074	E	UP
Gtf2a1	1.89555e-12	0.441503	0.171	0.402	3.86048e-08	E	UP
Sod2	1.92408e-08	0.441182	0.312	0.531	0.000391858	E	UP
Polr2k	1.19246e-09	0.441069	0.234	0.453	2.42856e-05	E	UP
Gm35572	3.06572e-19	0.440969	0.038	0.251	6.24365e-15	E	UP
Emd	8.45142e-09	0.440252	0.178	0.358	0.000172122	E	UP
Krt8	3.81941e-10	0.43954	0.548	0.754	7.77861e-06	E	UP
Atp5g2	2.25965e-11	0.438209	0.529	0.804	4.602e-07	E	UP
Jtb	6.09642e-07	0.434186	0.295	0.497	0.012416	E	UP
Ctla2a	1.98431e-06	0.433926	0.225	0.408	0.0404125	E	UP
Errfi1	5.9144e-06	0.433664	0.32	0.48	0.120453	E	UP
Junb	2.48323e-06	0.433051	0.432	0.615	0.0505735	E	UP
Pla2g10	1.9969e-07	0.432629	0.288	0.486	0.00406688	E	UP
Hexb	5.83091e-06	0.432077	0.154	0.291	0.118752	E	UP
S100a1	4.00002e-05	0.43007	0.258	0.402	0.814643	E	UP
Hsbp1	1.75245e-07	0.428655	0.345	0.559	0.00356904	E	UP
Pmvk	0.0123412	0.428251	0.178	0.251	1	E	UP
Ugdh	5.30099e-09	0.428132	0.143	0.324	0.00010796	E	UP
Psmd3	1.1739e-08	0.426914	0.34	0.547	0.000239076	E	UP
Rpl18a	1.69e-12	0.426575	0.874	0.927	3.44186e-08	E	UP
Arf4	4.96421e-08	0.425767	0.329	0.553	0.00101101	E	UP
Casz1	2.1064e-07	0.42557	0.188	0.358	0.0042899	E	UP
Nudc	4.72395e-09	0.423372	0.305	0.536	9.62079e-05	E	UP
Capzb	3.13541e-07	0.421925	0.305	0.492	0.00638557	E	UP
Cox7a2	3.58129e-06	0.421118	0.497	0.693	0.0729365	E	UP
Flnb	0.00342801	0.420842	0.255	0.358	1	E	UP
Arpc1b	3.55916e-06	0.418241	0.308	0.492	0.0724858	E	UP
Psma3	9.0871e-08	0.417215	0.371	0.603	0.00185068	E	UP
Tmed10	9.82138e-10	0.416317	0.235	0.458	2.00022e-05	E	UP
Mdh2	9.0774e-10	0.416317	0.369	0.615	1.8487e-05	E	UP
Slc25a3	1.09612e-08	0.413455	0.512	0.732	0.000223235	E	UP
Tpm1	0.00391471	0.413066	0.449	0.542	1	E	UP
Smim14	4.86395e-06	0.412807	0.237	0.397	0.0990593	E	UP
Naca	1.16563e-09	0.412755	0.702	0.821	2.37392e-05	E	UP
Calm1	2.69361e-06	0.411925	0.5	0.648	0.0548581	E	UP
Tmbim6	1.47193e-06	0.410914	0.331	0.514	0.0299773	E	UP
Hnrnpa0	1.30675e-08	0.409959	0.375	0.592	0.000266132	E	UP
Ndufa6	5.77661e-06	0.409954	0.511	0.676	0.117646	E	UP
1110008F13Rik	1.56725e-07	0.408466	0.246	0.453	0.00319186	E	UP
Tspo	2.34757e-08	0.408191	0.312	0.52	0.000478106	E	UP
Cox4i1	7.33453e-10	0.407785	0.688	0.855	1.49375e-05	E	UP
Psmb1	3.36156e-07	0.406743	0.466	0.654	0.00684616	E	UP
Gnb2	4.21175e-08	0.405952	0.434	0.659	0.000857766	E	UP
Gmds	6.00039e-06	0.405917	0.206	0.358	0.122204	E	UP
Pck1	7.17275e-14	0.405356	0.043	0.212	1.4608e-09	E	UP
Rps27a	7.33708e-13	0.404703	0.854	0.927	1.49427e-08	E	UP
Zfp36l1	3.51541e-08	0.404326	0.243	0.458	0.000715948	E	UP
Eif4e	1.08719e-08	0.402627	0.245	0.453	0.000221418	E	UP
Gm16286	2.38141e-09	0.398624	0.218	0.43	4.84998e-05	E	UP
Cct2	6.10353e-06	0.39859	0.371	0.575	0.124304	E	UP
Ociad2	5.44189e-12	0.397839	0.108	0.307	1.1083e-07	E	UP
Pla2g7	1.57966e-08	0.397478	0.097	0.251	0.000321714	E	UP
Glrx5	4.05156e-06	0.39726	0.322	0.497	0.0825141	E	UP
Txnl4a	8.63733e-08	0.396636	0.263	0.475	0.00175908	E	UP
Alox15	7.9229e-05	0.396594	0.142	0.257	1	E	UP
Cbr1	2.15376e-06	0.39577	0.268	0.447	0.0438635	E	UP
Fau	6.66291e-14	0.393554	0.88	0.933	1.35697e-09	E	UP
Zfand5	2.3418e-06	0.393416	0.463	0.642	0.0476931	E	UP
4833439L19Rik	7.88604e-06	0.392806	0.205	0.352	0.160607	E	UP
Gem	1.329e-07	0.391421	0.095	0.235	0.00270664	E	UP
Tbl1x	4.402e-07	0.391301	0.168	0.33	0.00896511	E	UP
Desi1	2.27948e-06	0.391258	0.192	0.352	0.046424	E	UP
Snap47	5.40421e-06	0.39061	0.114	0.24	0.110062	E	UP
Rack1	1.58594e-09	0.390573	0.735	0.86	3.22993e-05	E	UP
Ndufa7	2.49208e-07	0.390021	0.569	0.737	0.00507538	E	UP
Txndc17	5.93949e-06	0.38956	0.394	0.581	0.120964	E	UP
Vcl	0.000531022	0.38862	0.165	0.279	1	E	UP
Slain1	2.46463e-05	0.388359	0.146	0.274	0.501947	E	UP
Rpl34	1.91254e-11	0.387947	0.845	0.911	3.89508e-07	E	UP
Psmb2	3.00872e-06	0.385809	0.294	0.492	0.0612756	E	UP
Zc3hav1	6.61038e-08	0.385163	0.185	0.374	0.00134627	E	UP
Timm17a	3.6732e-06	0.384493	0.237	0.408	0.0748084	E	UP
Chchd2	3.19535e-07	0.383565	0.643	0.782	0.00650765	E	UP
Myl12a	1.61648e-07	0.383256	0.342	0.531	0.00329212	E	UP
Neat1	0.00181012	0.383101	0.275	0.38	1	E	UP
Jund	3.81138e-07	0.382565	0.526	0.698	0.00776225	E	UP
Tax1bp1	0.000133309	0.381333	0.266	0.419	1	E	UP
Nr4a3	6.48416e-07	0.379864	0.115	0.257	0.0132056	E	UP
Vdac3	1.03296e-06	0.376197	0.272	0.458	0.0210372	E	UP
Sfxn1	6.4613e-06	0.375218	0.165	0.307	0.131591	E	UP
Tvp23b	2.51989e-10	0.374938	0.142	0.341	5.13202e-06	E	UP
Acbd5	1.03501e-06	0.374719	0.172	0.335	0.021079	E	UP
Ube2b	1.08841e-05	0.374164	0.311	0.469	0.221665	E	UP
Psmb3	1.70761e-05	0.374086	0.357	0.542	0.347771	E	UP
Samd4b	5.59149e-07	0.373521	0.103	0.24	0.0113876	E	UP
Ift20	9.45645e-05	0.372394	0.289	0.447	1	E	UP
Trim2	1.98841e-06	0.371415	0.108	0.24	0.040496	E	UP
Atp5f1	1.64156e-06	0.370758	0.457	0.676	0.0334319	E	UP
Kit	2.60842e-06	0.370416	0.086	0.207	0.053123	E	UP
Coa3	3.05515e-05	0.370316	0.445	0.62	0.622211	E	UP
Appbp2	8.49806e-06	0.369271	0.172	0.318	0.173071	E	UP
Atp5g3	5.191e-05	0.369155	0.405	0.581	1	E	UP
Hypk	6.10981e-09	0.36732	0.225	0.43	0.000124432	E	UP
Vamp8	9.99762e-07	0.367156	0.374	0.57	0.0203612	E	UP
Bet1	5.13359e-05	0.36712	0.128	0.246	1	E	UP
Prr13	1.49567e-06	0.367108	0.255	0.43	0.0304608	E	UP
Hspa8	2.29731e-10	0.366742	0.772	0.866	4.67869e-06	E	UP
Spag7	1.39152e-06	0.365964	0.218	0.391	0.0283398	E	UP
Isg20	0.0018074	0.365605	0.218	0.307	1	E	UP
Tbca	0.000108794	0.36559	0.44	0.615	1	E	UP
Rbbp9	9.90523e-05	0.365546	0.183	0.307	1	E	UP
Cyr61	0.000428292	0.364495	0.183	0.307	1	E	UP
Cd24a	5.05214e-08	0.364339	0.423	0.659	0.00102892	E	UP
Zfp644	0.0200224	0.364192	0.228	0.313	1	E	UP
Adm	0.000184899	0.364053	0.151	0.268	1	E	UP
Tiprl	1.53701e-07	0.363851	0.175	0.352	0.00313027	E	UP
Sdf2	0.00102537	0.362854	0.218	0.335	1	E	UP
Foxn3	1.41647e-05	0.36142	0.178	0.324	0.288479	E	UP
Ndufa4	4.31963e-06	0.360656	0.538	0.726	0.0879736	E	UP
Taf10	2.68059e-06	0.359392	0.394	0.581	0.054593	E	UP
Rpl30	1.7789e-09	0.358454	0.769	0.866	3.6229e-05	E	UP
Aldh7a1	1.26617e-06	0.358187	0.249	0.425	0.0257869	E	UP
Zfp560	0.000170718	0.356656	0.134	0.246	1	E	UP
Rpl9	3.38048e-08	0.355637	0.831	0.877	0.000688468	E	UP
Dda1	7.11152e-06	0.35558	0.112	0.24	0.144833	E	UP
Cdk2ap2	8.51535e-08	0.354846	0.231	0.436	0.00173424	E	UP
Ahcyl2	1.36e-06	0.354368	0.146	0.296	0.0276977	E	UP
Fth1	2.35459e-08	0.353491	0.778	0.888	0.000479536	E	UP
Rpl36al	4.81531e-06	0.351882	0.625	0.754	0.0980686	E	UP
1500011B03Rik	2.16768e-10	0.351691	0.102	0.285	4.4147e-06	E	UP
Krt18	2.7155e-06	0.350788	0.714	0.782	0.0553039	E	UP
Cldn7	0.0259475	0.349331	0.363	0.441	1	E	UP
Med31	2.50134e-05	0.348954	0.203	0.341	0.509422	E	UP
Gclm	7.08703e-06	0.348789	0.312	0.492	0.144334	E	UP
Tmem256	2.67507e-05	0.348295	0.303	0.475	0.544806	E	UP
Sbds	8.50847e-05	0.347962	0.206	0.341	1	E	UP
Pam16	0.000442931	0.347302	0.245	0.374	1	E	UP
Cited4	0.000255091	0.346256	0.428	0.592	1	E	UP
Cycs	0.00238336	0.34622	0.414	0.559	1	E	UP
Txnl1	4.83734e-06	0.346104	0.26	0.436	0.0985172	E	UP
Ccdc186	1.86071e-05	0.345587	0.208	0.358	0.378952	E	UP
Litaf	2.42533e-07	0.3454	0.2	0.374	0.00493943	E	UP
Enah	0.00134863	0.34512	0.308	0.436	1	E	UP
Dus1l	2.18243e-06	0.344421	0.191	0.352	0.0444474	E	UP
Ndufaf3	3.92633e-05	0.344057	0.172	0.307	0.799635	E	UP
Dazap2	6.05665e-06	0.343805	0.258	0.43	0.12335	E	UP
Cct8	0.000142581	0.343375	0.314	0.48	1	E	UP
Ssu72	2.76886e-05	0.342941	0.302	0.469	0.563905	E	UP
Lcmt1	2.73109e-07	0.342915	0.172	0.341	0.00556213	E	UP
Clta	1.1693e-05	0.3428	0.503	0.676	0.238139	E	UP
Cyb5a	9.2955e-05	0.342456	0.383	0.559	1	E	UP
Tpd52	3.18271e-06	0.342041	0.317	0.492	0.0648191	E	UP
Morf4l1	1.29611e-05	0.341619	0.445	0.626	0.263966	E	UP
Mrpl32	0.000497524	0.341323	0.252	0.385	1	E	UP
Ammecr1	7.52259e-06	0.340568	0.225	0.38	0.153205	E	UP
Slc25a39	1.14575e-05	0.340461	0.232	0.391	0.233344	E	UP
Rpl27	1.3433e-05	0.339888	0.643	0.76	0.273576	E	UP
Klf6	0.000575722	0.339752	0.251	0.38	1	E	UP
Clic4	4.01676e-05	0.338241	0.12	0.24	0.818054	E	UP
Eif3m	2.63375e-06	0.337682	0.334	0.536	0.0536389	E	UP
2010107E04Rik	4.33471e-06	0.337399	0.483	0.698	0.0882807	E	UP
Tm2d1	1.4871e-07	0.337291	0.212	0.402	0.00302863	E	UP
Tomm20	8.0038e-06	0.337217	0.432	0.642	0.163005	E	UP
Bag1	4.13536e-05	0.336455	0.449	0.62	0.842207	E	UP
Ppm1a	4.22461e-06	0.336429	0.188	0.341	0.0860383	E	UP
Ten1	0.00107765	0.336298	0.278	0.419	1	E	UP
Picalm	0.000753534	0.335128	0.243	0.358	1	E	UP
Naa38	0.000116442	0.335016	0.255	0.408	1	E	UP
Rraga	0.000337418	0.334805	0.185	0.296	1	E	UP
Ptp4a1	2.66944e-07	0.334245	0.22	0.402	0.00543659	E	UP
Minos1	1.53568e-06	0.333881	0.428	0.642	0.0312758	E	UP
BC005537	0.00203667	0.33318	0.242	0.363	1	E	UP
Arl6ip1	0.00069523	0.332403	0.328	0.453	1	E	UP
Prkar1a	1.95819e-05	0.332315	0.285	0.453	0.398805	E	UP
Zfp36	4.12997e-05	0.331826	0.246	0.402	0.84111	E	UP
Rtraf	6.08491e-05	0.331694	0.358	0.553	1	E	UP
Cnbp	9.76779e-05	0.331428	0.348	0.514	1	E	UP
Arl2	4.03074e-06	0.331317	0.2	0.363	0.0820901	E	UP
Taf6l	6.5777e-08	0.330832	0.182	0.363	0.00133961	E	UP
Pnrc1	3.46171e-05	0.330199	0.397	0.57	0.705013	E	UP
Spint2	5.09305e-05	0.330031	0.42	0.575	1	E	UP
Ap2s1	0.000127338	0.329461	0.449	0.598	1	E	UP
Sf3b6	9.0251e-05	0.32786	0.312	0.458	1	E	UP
Ggh	0.000145963	0.32602	0.14	0.251	1	E	UP
Rps6	1.02422e-06	0.325475	0.698	0.81	0.0208592	E	UP
Nudt4	0.00197013	0.325364	0.312	0.419	1	E	UP
Map1lc3a	0.000145363	0.324904	0.214	0.341	1	E	UP
Dctn3	0.000140998	0.32477	0.369	0.525	1	E	UP
Rps9	9.83346e-09	0.324767	0.877	0.933	0.000200268	E	UP
Ifrd1	0.00205352	0.32461	0.268	0.38	1	E	UP
Ndufs5	8.90518e-05	0.324315	0.434	0.609	1	E	UP
Arcn1	6.52728e-05	0.323705	0.298	0.447	1	E	UP
Atp6v1e1	3.69921e-05	0.323366	0.343	0.503	0.75338	E	UP
Sdhaf4	2.37159e-05	0.323186	0.205	0.358	0.482997	E	UP
Gapdh	1.97972e-06	0.323103	0.563	0.732	0.040319	E	UP
Manf	5.03796e-05	0.322981	0.314	0.492	1	E	UP
Ypel3	1.81102e-06	0.322881	0.245	0.413	0.0368833	E	UP
Nfkbia	4.80181e-05	0.322793	0.342	0.497	0.977937	E	UP
Arg2	0.000195135	0.321885	0.262	0.408	1	E	UP
Tra2a	6.8726e-05	0.321753	0.24	0.385	1	E	UP
Snu13	1.02298e-07	0.321511	0.266	0.475	0.0020834	E	UP
Usmg5	3.73271e-05	0.321167	0.431	0.615	0.760204	E	UP
Rpl36a	5.12518e-07	0.32115	0.646	0.799	0.0104379	E	UP
Cd55	2.01244e-09	0.32096	0.094	0.263	4.09853e-05	E	UP
Egr4	8.04617e-07	0.320679	0.082	0.212	0.0163868	E	UP
Snrpg	2.16418e-05	0.320667	0.348	0.542	0.440758	E	UP
Plekhj1	0.00151313	0.32066	0.231	0.352	1	E	UP
Rps13	1.41733e-08	0.320653	0.783	0.872	0.000288653	E	UP
Selenof	8.89735e-05	0.320541	0.351	0.503	1	E	UP
Osbpl8	1.90619e-07	0.320502	0.16	0.335	0.00388214	E	UP
Gpx2	2.5841e-05	0.320054	0.349	0.514	0.526279	E	UP
Mpzl1	4.00503e-05	0.32004	0.226	0.358	0.815664	E	UP
Rps21	7.57596e-10	0.319517	0.843	0.916	1.54292e-05	E	UP
Gtf3c6	0.00108976	0.318815	0.226	0.341	1	E	UP
Jade1	1.48428e-05	0.317711	0.148	0.285	0.302289	E	UP
Chp1	8.60802e-11	0.317373	0.098	0.279	1.75311e-06	E	UP
Hspe1	1.80244e-05	0.317322	0.562	0.715	0.367086	E	UP
Atp5l	1.55115e-06	0.316893	0.528	0.732	0.0315906	E	UP
Gstp1	0.00011207	0.315746	0.252	0.397	1	E	UP
Cox14	4.4862e-06	0.315313	0.335	0.514	0.091366	E	UP
Arpc2	2.82343e-06	0.31495	0.349	0.547	0.0575021	E	UP
Guk1	3.62427e-07	0.314828	0.189	0.363	0.00738118	E	UP
Paip2	4.29925e-05	0.314274	0.345	0.503	0.875586	E	UP
Snw1	3.75326e-05	0.313836	0.249	0.413	0.764389	E	UP
Cox7c	9.95728e-06	0.312977	0.571	0.726	0.20279	E	UP
Erp29	0.000692384	0.312729	0.34	0.492	1	E	UP
Tgfbi	0.000418847	0.31267	0.237	0.363	1	E	UP
Tgif1	6.14116e-08	0.312634	0.192	0.385	0.00125071	E	UP
Dync1i1	2.49867e-06	0.312407	0.186	0.352	0.0508879	E	UP
Nhsl1	0.00101445	0.311858	0.163	0.263	1	E	UP
Skil	2.28724e-06	0.311365	0.151	0.302	0.0465819	E	UP
Akirin1	0.00013201	0.31057	0.177	0.302	1	E	UP
Pdp2	3.95469e-11	0.310453	0.1	0.291	8.05411e-07	E	UP
Ndufb4	0.000542453	0.310278	0.405	0.57	1	E	UP
Imp3	1.14259e-06	0.310024	0.314	0.508	0.02327	E	UP
Selenok	6.52672e-06	0.309789	0.295	0.48	0.132923	E	UP
Cdc42se2	3.69385e-11	0.309105	0.151	0.369	7.52291e-07	E	UP
Lgmn	0.000426196	0.308921	0.122	0.218	1	E	UP
Polr1d	1.45899e-05	0.3089	0.417	0.615	0.297138	E	UP
Psmd8	8.0172e-05	0.308505	0.3	0.458	1	E	UP
Rab2a	8.21444e-06	0.308357	0.309	0.492	0.167295	E	UP
Pgam1	0.000485086	0.308296	0.289	0.425	1	E	UP
Rpl37	6.88283e-08	0.308031	0.855	0.905	0.00140176	E	UP
Ndufs4	0.000727929	0.306515	0.314	0.441	1	E	UP
Cox7b	0.000165922	0.30618	0.526	0.693	1	E	UP
Prdx2	0.000192161	0.306177	0.46	0.642	1	E	UP
Stat3	3.42055e-05	0.305897	0.246	0.397	0.69663	E	UP
Srp72	4.65395e-05	0.305883	0.232	0.385	0.947823	E	UP
Kctd1	5.29297e-06	0.305451	0.218	0.38	0.107797	E	UP
Adi1	2.74451e-05	0.304903	0.291	0.453	0.558947	E	UP
Plxnb1	0.00090682	0.304757	0.117	0.212	1	E	UP
Eci1	0.00105995	0.304583	0.245	0.363	1	E	UP
Gsn	1.31045e-05	0.304298	0.22	0.385	0.266885	E	UP
Adss	5.51774e-07	0.304246	0.197	0.374	0.0112374	E	UP
Mettl26	0.000172894	0.304176	0.302	0.447	1	E	UP
Cbr3	0.0263224	0.303993	0.175	0.246	1	E	UP
Rpl10-ps3	2.10788e-08	0.303948	0.163	0.346	0.000429291	E	UP
Sf3b4	2.51571e-05	0.30394	0.131	0.251	0.512349	E	UP
Hadhb	2.3429e-05	0.303304	0.169	0.313	0.477154	E	UP
Arf1	1.92647e-05	0.300585	0.408	0.598	0.392345	E	UP
Ndufa3	2.99431e-05	0.299983	0.395	0.57	0.609822	E	UP
Plac8	2.23009e-05	0.299912	0.197	0.352	0.45418	E	UP
Rpl5	7.90543e-07	0.299867	0.591	0.771	0.0161002	E	UP
Pycr2	0.00117659	0.299028	0.208	0.318	1	E	UP
Ppp1cb	3.08102e-06	0.29898	0.291	0.486	0.062748	E	UP
Vbp1	3.11485e-05	0.298915	0.148	0.279	0.634371	E	UP
Bsg	0.00943728	0.298555	0.418	0.514	1	E	UP
Papss1	4.9606e-05	0.298458	0.174	0.307	1	E	UP
Lamtor2	0.00083796	0.298271	0.398	0.525	1	E	UP
Dusp1	0.00172852	0.29773	0.171	0.274	1	E	UP
Cebpb	0.0281423	0.296699	0.222	0.296	1	E	UP
Tsg101	1.84868e-06	0.296083	0.235	0.413	0.0376502	E	UP
Ghitm	3.48638e-05	0.295422	0.217	0.369	0.710036	E	UP
Fis1	0.00209078	0.295084	0.366	0.492	1	E	UP
Mrpl41	0.00880675	0.294614	0.226	0.318	1	E	UP
Atp2b1	0.00887516	0.29387	0.266	0.369	1	E	UP
Cetn3	0.00117754	0.293691	0.215	0.33	1	E	UP
Psma2	0.00013097	0.293359	0.374	0.542	1	E	UP
Wdr1	3.03427e-05	0.29305	0.211	0.352	0.617959	E	UP
Dlx5	0.0143479	0.29299	0.294	0.385	1	E	UP
Ndufb5	1.62917e-05	0.292771	0.4	0.598	0.331797	E	UP
Dpm3	0.00012313	0.29266	0.225	0.363	1	E	UP
Mapre1	0.000103015	0.292327	0.271	0.419	1	E	UP
Psenen	2.77707e-07	0.292242	0.271	0.464	0.00565579	E	UP
Ostf1	0.00218805	0.292203	0.191	0.296	1	E	UP
Cldn10	0.0219717	0.291813	0.262	0.335	1	E	UP
Psmb7	0.000254235	0.291354	0.248	0.385	1	E	UP
Mrps34	0.00147907	0.290645	0.283	0.408	1	E	UP
Atp6v1a	2.04922e-05	0.290394	0.212	0.369	0.417344	E	UP
Csnk2b	0.000142172	0.290195	0.3	0.464	1	E	UP
Trmt112	0.000701138	0.289945	0.318	0.458	1	E	UP
Epb41l4aos	1.93554e-06	0.289937	0.158	0.313	0.0394192	E	UP
Rab1a	8.75785e-06	0.289914	0.232	0.397	0.178362	E	UP
Nsmce4a	0.00107328	0.289577	0.178	0.291	1	E	UP
Wbp2	4.45117e-05	0.289523	0.208	0.352	0.906526	E	UP
Phb2	5.6844e-06	0.288901	0.309	0.497	0.115768	E	UP
Ndufa8	0.00713384	0.288762	0.351	0.48	1	E	UP
Rab5c	1.74515e-05	0.288481	0.183	0.33	0.355418	E	UP
Nedd8	0.00014175	0.288457	0.478	0.637	1	E	UP
Dnajc30	6.64956e-06	0.28844	0.102	0.229	0.135425	E	UP
Bcl10	1.86466e-06	0.288266	0.169	0.324	0.0379756	E	UP
Bud31	0.00157596	0.288033	0.206	0.324	1	E	UP
Rpl7a	2.2254e-06	0.287995	0.786	0.877	0.0453225	E	UP
Sumo1	1.19377e-05	0.287855	0.308	0.486	0.243123	E	UP
Taf13	4.95358e-06	0.287353	0.138	0.279	0.100885	E	UP
Rps20	1.77534e-08	0.286964	0.915	0.922	0.000361566	E	UP
Tmem208	8.31895e-06	0.286964	0.252	0.43	0.169424	E	UP
Pebp1	0.00028358	0.286657	0.48	0.609	1	E	UP
Krt7	2.6476e-06	0.286654	0.185	0.352	0.0539211	E	UP
Slc25a36	0.00411312	0.286531	0.189	0.285	1	E	UP
Cops9	1.96818e-05	0.286068	0.372	0.559	0.40084	E	UP
Chmp2a	0.000218003	0.285685	0.431	0.587	1	E	UP
Zfp516	1.74219e-05	0.285581	0.134	0.263	0.354814	E	UP
Serbp1	0.00216671	0.285295	0.592	0.743	1	E	UP
Rps25	1.18403e-05	0.284928	0.737	0.804	0.241141	E	UP
Ctsh	2.03435e-06	0.283809	0.149	0.296	0.0414315	E	UP
Tmem218	0.00751722	0.283744	0.166	0.246	1	E	UP
Vapa	5.65563e-05	0.283529	0.257	0.419	1	E	UP
Eif1b	9.5205e-05	0.283506	0.189	0.33	1	E	UP
Wars	0.000171406	0.28348	0.243	0.38	1	E	UP
Rplp0	2.33269e-08	0.283227	0.855	0.927	0.000475076	E	UP
Sh3bgrl2	2.14851e-05	0.282415	0.125	0.251	0.437565	E	UP
Rps27l	7.67627e-05	0.282282	0.448	0.62	1	E	UP
Pop7	0.00207116	0.282098	0.175	0.274	1	E	UP
Mapk3	0.000102003	0.281846	0.245	0.385	1	E	UP
Txndc9	0.00112661	0.281075	0.263	0.391	1	E	UP
Nap1l1	7.22491e-05	0.280661	0.374	0.542	1	E	UP
Med28	1.09564e-05	0.280078	0.245	0.419	0.223137	E	UP
Arl1	8.80231e-05	0.279899	0.252	0.408	1	E	UP
9530014B07Rik	0.000183542	0.279787	0.208	0.335	1	E	UP
Psmb5	0.000985372	0.279284	0.472	0.603	1	E	UP
Btg1	1.12039e-05	0.279003	0.238	0.408	0.228179	E	UP
Ndufb8	0.00218914	0.278995	0.502	0.642	1	E	UP
Bax	0.00220857	0.278547	0.272	0.397	1	E	UP
Npm3	7.38865e-06	0.278508	0.171	0.318	0.150477	E	UP
0610009B22Rik	7.15485e-06	0.277482	0.178	0.33	0.145716	E	UP
Immp1l	4.5933e-05	0.277478	0.203	0.352	0.935471	E	UP
Ywhaz	0.00801252	0.277352	0.392	0.503	1	E	UP
Rab14	8.0408e-05	0.276937	0.314	0.475	1	E	UP
Irf2bpl	8.29964e-06	0.27596	0.18	0.335	0.16903	E	UP
Pax8	0.000139819	0.275857	0.225	0.363	1	E	UP
Chac2	0.000534577	0.275793	0.112	0.207	1	E	UP
Ppp1r15a	0.000117415	0.275785	0.235	0.385	1	E	UP
Dgat2	0.00493231	0.275429	0.368	0.486	1	E	UP
Pin1	6.98809e-05	0.27534	0.242	0.385	1	E	UP
Pfdn2	3.07859e-06	0.275141	0.325	0.52	0.0626985	E	UP
Actr10	8.581e-05	0.275077	0.166	0.291	1	E	UP
Eif4a2	0.000159624	0.274921	0.363	0.508	1	E	UP
Cops4	0.000109292	0.273751	0.202	0.335	1	E	UP
Arhgap5	0.000127599	0.273688	0.229	0.374	1	E	UP
Erlec1	0.0130761	0.273669	0.142	0.212	1	E	UP
Fam168a	1.4579e-08	0.273588	0.08	0.229	0.000296916	E	UP
Dnaja2	0.000128533	0.271912	0.334	0.486	1	E	UP
Slc38a2	0.00129537	0.271595	0.289	0.397	1	E	UP
Stau1	4.73473e-05	0.271452	0.125	0.246	0.964276	E	UP
Eif6	0.000113189	0.271266	0.288	0.436	1	E	UP
Ndufa5	0.00514472	0.271084	0.305	0.419	1	E	UP
Mrpl24	6.46137e-05	0.270226	0.308	0.469	1	E	UP
Fdx1	0.0017166	0.270103	0.202	0.313	1	E	UP
Rab8a	0.0068549	0.269754	0.185	0.268	1	E	UP
Ebna1bp2	0.00789159	0.269478	0.243	0.341	1	E	UP
Fam110a	8.5027e-05	0.269384	0.123	0.235	1	E	UP
Cd164	1.40309e-05	0.269359	0.162	0.307	0.285753	E	UP
Lpp	1.84436e-05	0.268851	0.234	0.391	0.375623	E	UP
Drap1	8.10415e-05	0.267897	0.348	0.52	1	E	UP
Mrpl33	0.00699154	0.267169	0.377	0.503	1	E	UP
Cux1	0.000518386	0.267053	0.198	0.324	1	E	UP
Vta1	0.000177459	0.266958	0.168	0.296	1	E	UP
Adipor1	0.000125885	0.266742	0.262	0.408	1	E	UP
Arpc1a	8.55219e-06	0.266526	0.254	0.425	0.174174	E	UP
Cfl1	6.87767e-05	0.266345	0.483	0.626	1	E	UP
Bik	3.99935e-10	0.266	0.108	0.291	8.14508e-06	E	UP
Rps5	2.86444e-06	0.265782	0.86	0.905	0.0583372	E	UP
Atp13a3	0.00019374	0.265572	0.194	0.324	1	E	UP
Cmtm8	2.57368e-08	0.265265	0.143	0.318	0.000524155	E	UP
Cpeb4	8.95829e-06	0.264854	0.142	0.279	0.182445	E	UP
Pfn1	6.92965e-06	0.264653	0.7	0.788	0.141129	E	UP
Strap	4.29875e-06	0.264494	0.203	0.369	0.0875483	E	UP
Eef1d	0.000218964	0.263956	0.52	0.687	1	E	UP
Mrps12	0.0047783	0.263603	0.326	0.447	1	E	UP
Serf2	2.39717e-07	0.26357	0.663	0.81	0.00488208	E	UP
Rbm8a	0.000184265	0.263333	0.275	0.425	1	E	UP
Sec61g	0.00635878	0.263142	0.569	0.665	1	E	UP
Ostc	8.30904e-05	0.26312	0.263	0.425	1	E	UP
Nudt14	0.0001317	0.262191	0.226	0.374	1	E	UP
Romo1	0.00140132	0.260942	0.438	0.587	1	E	UP
Comt	0.00164617	0.260557	0.16	0.268	1	E	UP
Tnrc6b	0.00555748	0.260284	0.222	0.318	1	E	UP
Emc6	3.73275e-05	0.260167	0.278	0.436	0.760212	E	UP
Rpl26	1.42087e-05	0.259831	0.832	0.86	0.289374	E	UP
Ankrd46	2.98652e-07	0.259397	0.091	0.229	0.00608234	E	UP
1110008P14Rik	0.000943262	0.259156	0.306	0.441	1	E	UP
Mrps36	6.94267e-05	0.258314	0.252	0.408	1	E	UP
Zfand6	0.000159079	0.258283	0.245	0.385	1	E	UP
Eef1akmt1	0.000925795	0.256602	0.163	0.274	1	E	UP
Gfpt1	0.000132097	0.256129	0.157	0.279	1	E	UP
Cd9	0.00954106	0.255576	0.418	0.525	1	E	UP
Vcpip1	0.0278716	0.255539	0.165	0.235	1	E	UP
Atp9a	3.42458e-05	0.25542	0.102	0.218	0.697451	E	UP
Dpy30	1.2758e-07	0.255187	0.202	0.397	0.0025983	E	UP
Cct7	0.000316415	0.255063	0.348	0.503	1	E	UP
Rpl15	3.41769e-06	0.255036	0.822	0.888	0.0696047	E	UP
Man1a	0.00949985	0.255033	0.137	0.212	1	E	UP
Etfa	0.000616869	0.254186	0.208	0.33	1	E	UP
Dynlt3	0.000105825	0.253847	0.22	0.358	1	E	UP
Meaf6	2.45899e-05	0.253735	0.111	0.235	0.500797	E	UP
Ndufs3	0.000410095	0.253306	0.265	0.408	1	E	UP
Dpm2	1.33701e-05	0.252916	0.111	0.235	0.272296	E	UP
Hoxb6	2.62552e-05	0.252726	0.28	0.458	0.534714	E	UP
Oxa1l	0.0355865	0.252536	0.191	0.263	1	E	UP
Eef2	0.00204796	0.251899	0.725	0.816	1	E	UP
Ppp2r2a	0.000130393	0.251628	0.168	0.291	1	E	UP
Slc44a3	0.00381914	0.251272	0.155	0.24	1	E	UP
Rpl12	5.37402e-06	0.251156	0.797	0.844	0.109447	E	UP
Akr1e1	1.66534e-08	0.250888	0.065	0.201	0.000339164	E	UP
Fam3c	9.75677e-06	0.250852	0.163	0.307	0.198706	E	UP
1700123O20Rik	0.000384289	0.250851	0.18	0.302	1	E	UP
Eif3k	0.00291272	0.25031	0.462	0.598	1	E	UP
Rpl4	0.000132035	0.250047	0.68	0.788	1	E	UP
Wwc1	0.00716723	-0.254769	0.358	0.279	1	E	DN
mt-Co1	8.79508e-08	-0.259723	0.997	0.989	0.00179121	E	DN
2810474O19Rik	0.0110866	-0.260408	0.448	0.385	1	E	DN
mt-Nd1	1.47106e-06	-0.262009	0.98	0.944	0.0299595	E	DN
Mrps25	0.0363885	-0.266056	0.251	0.19	1	E	DN
Ccdc34	0.0301092	-0.267884	0.202	0.14	1	E	DN
Afdn	0.0104122	-0.270113	0.455	0.374	1	E	DN
Tnrc6a	0.0148741	-0.270458	0.375	0.302	1	E	DN
Nsd1	0.00424288	-0.271712	0.388	0.302	1	E	DN
Zcchc7	0.00365693	-0.274498	0.358	0.263	1	E	DN
Atp1a1	0.044635	-0.276863	0.428	0.391	1	E	DN
Irf6	0.047084	-0.278219	0.409	0.369	1	E	DN
Ankrd11	0.00530011	-0.278709	0.468	0.385	1	E	DN
mt-Nd4	8.43894e-09	-0.28083	0.992	0.978	0.000171867	E	DN
Rpl35	0.00879216	-0.283255	0.871	0.883	1	E	DN
Plat	0.0278006	-0.285486	0.318	0.246	1	E	DN
Ptgs1	0.0184089	-0.287306	0.226	0.156	1	E	DN
Hnrnpa1	0.0290011	-0.288706	0.471	0.48	1	E	DN
Ppl	0.0357287	-0.290465	0.255	0.196	1	E	DN
St13	0.000574817	-0.292355	0.66	0.603	1	E	DN
Smg1	0.0467694	-0.293111	0.211	0.151	1	E	DN
mt-Co2	1.2796e-08	-0.296682	1	1	0.000260604	E	DN
Luc7l3	0.020533	-0.306693	0.408	0.352	1	E	DN
Rbm39	0.00394425	-0.30938	0.592	0.547	1	E	DN
Malat1	1.26888e-11	-0.309428	0.917	0.693	2.5842e-07	E	DN
Srsf2	0.027407	-0.310621	0.409	0.363	1	E	DN
Fcgbp	3.10271e-05	-0.31154	0.222	0.089	0.631898	E	DN
Lbp	0.00256452	-0.312274	0.551	0.475	1	E	DN
Golgb1	0.000628909	-0.313044	0.448	0.346	1	E	DN
Pcm1	0.0492037	-0.313544	0.306	0.251	1	E	DN
Hnrnpu	0.0074062	-0.313853	0.575	0.553	1	E	DN
Txndc5	0.0414969	-0.316259	0.222	0.162	1	E	DN
Atox1	0.0328871	-0.316503	0.628	0.631	1	E	DN
Mecom	0.00969928	-0.31723	0.471	0.385	1	E	DN
Dhx36	0.0398232	-0.321838	0.334	0.274	1	E	DN
Zfp106	0.0235327	-0.321839	0.323	0.251	1	E	DN
Nrd1	0.0381198	-0.323785	0.369	0.318	1	E	DN
Rsbn1l	0.0172614	-0.326038	0.311	0.24	1	E	DN
Uba52	1.42033e-05	-0.326875	0.82	0.799	0.289264	E	DN
Pkn2	0.0163656	-0.327514	0.269	0.201	1	E	DN
Stxbp2	0.0064776	-0.327673	0.271	0.184	1	E	DN
Ptms	0.00083573	-0.329018	0.609	0.564	1	E	DN
Mgat4b	0.000468733	-0.330052	0.211	0.106	1	E	DN
Aplp2	0.012549	-0.332206	0.318	0.257	1	E	DN
4833423E24Rik	0.0177255	-0.34244	0.325	0.263	1	E	DN
Phf14	0.0171875	-0.345339	0.402	0.341	1	E	DN
Golga4	0.00754846	-0.345409	0.471	0.402	1	E	DN
Ces1d	0.000144465	-0.348856	0.211	0.095	1	E	DN
mt-Atp6	3.46117e-10	-0.350688	0.998	1	7.04902e-06	E	DN
Macf1	0.0312279	-0.351003	0.218	0.156	1	E	DN
Chd9	0.0190731	-0.353802	0.24	0.168	1	E	DN
Srrm2	1.19631e-05	-0.356234	0.655	0.514	0.243641	E	DN
Smg6	0.00138122	-0.3568	0.28	0.173	1	E	DN
Srrm1	0.024437	-0.359277	0.486	0.453	1	E	DN
Trip11	0.00786357	-0.360447	0.285	0.207	1	E	DN
Atp1b1	0.00115533	-0.360475	0.503	0.397	1	E	DN
Tnrc6c	0.00473233	-0.362845	0.278	0.184	1	E	DN
Magi1	0.00837771	-0.369755	0.231	0.151	1	E	DN
Eif4enif1	0.0306584	-0.374237	0.229	0.168	1	E	DN
Tpr	0.0019157	-0.375856	0.426	0.352	1	E	DN
Tshz2	0.000316844	-0.377388	0.258	0.14	1	E	DN
mt-Cytb	2.03691e-10	-0.382205	0.995	0.989	4.14838e-06	E	DN
Abcf1	0.0433459	-0.382861	0.363	0.324	1	E	DN
Akap8l	0.00417297	-0.386159	0.265	0.173	1	E	DN
Trim44	0.000661427	-0.388007	0.374	0.257	1	E	DN
Ncl	0.000427146	-0.388399	0.632	0.581	1	E	DN
Ldhd	0.0176732	-0.38907	0.28	0.207	1	E	DN
Ehmt2	0.00535031	-0.390507	0.338	0.268	1	E	DN
Smarca4	0.00802173	-0.393536	0.362	0.291	1	E	DN
Zc3h13	0.0199997	-0.399703	0.308	0.24	1	E	DN
Coro2a	0.0258361	-0.401684	0.348	0.313	1	E	DN
Nbea	0.037636	-0.403363	0.28	0.229	1	E	DN
Cwc22	1.60033e-08	-0.404849	0.535	0.318	0.000325924	E	DN
Chd4	0.0294517	-0.405201	0.394	0.358	1	E	DN
Rexo1	0.0210883	-0.406264	0.232	0.168	1	E	DN
Fermt1	0.00122731	-0.411949	0.408	0.313	1	E	DN
AC149090.1	1.7109e-06	-0.417119	0.415	0.229	0.0348442	E	DN
Son	1.58475e-07	-0.419275	0.654	0.514	0.0032275	E	DN
Pdap1	0.00250848	-0.420889	0.498	0.43	1	E	DN
Rpl36	6.35703e-08	-0.426968	0.948	0.933	0.00129467	E	DN
Prpf38b	0.00572277	-0.430171	0.411	0.335	1	E	DN
Pnisr	0.0014262	-0.438034	0.415	0.318	1	E	DN
Eif3j1	0.0364963	-0.441006	0.334	0.285	1	E	DN
BC005561	0.00308741	-0.443204	0.251	0.156	1	E	DN
mt-Nd4l	1.26234e-08	-0.444019	0.763	0.631	0.000257088	E	DN
Tacc1	0.00163119	-0.444382	0.346	0.257	1	E	DN
Prrc2a	0.00475376	-0.454045	0.4	0.33	1	E	DN
Zfp292	0.00501645	-0.454891	0.342	0.263	1	E	DN
Dync1h1	0.000281221	-0.456341	0.354	0.24	1	E	DN
Cdv3	0.00118667	-0.461358	0.445	0.358	1	E	DN
Iqgap2	0.00527771	-0.462245	0.298	0.223	1	E	DN
Rbbp6	0.0272047	-0.462338	0.354	0.302	1	E	DN
Trim24	0.0140791	-0.462886	0.318	0.257	1	E	DN
Rev3l	0.00155497	-0.470279	0.414	0.318	1	E	DN
Myo9b	0.00158641	-0.479742	0.351	0.246	1	E	DN
Prdm2	0.0012742	-0.490872	0.278	0.179	1	E	DN
Pnn	0.000102336	-0.490984	0.48	0.385	1	E	DN
Thrsp	0.00201243	-0.493459	0.38	0.296	1	E	DN
Ehmt1	0.00231814	-0.494042	0.322	0.229	1	E	DN
Fnbp4	0.00192013	-0.494616	0.225	0.134	1	E	DN
Hook1	0.00155132	-0.49719	0.237	0.145	1	E	DN
Brd1	0.000439379	-0.497692	0.415	0.324	1	E	DN
Paxbp1	4.81222e-05	-0.49956	0.249	0.112	0.980056	E	DN
Ppp2r2b	0.000461351	-0.500528	0.283	0.168	1	E	DN
Ktn1	9.71099e-05	-0.504686	0.328	0.201	1	E	DN
mt-Nd5	2.62362e-11	-0.505924	0.818	0.654	5.34327e-07	E	DN
Pawr	0.000302853	-0.507492	0.368	0.257	1	E	DN
Nktr	0.00240524	-0.508741	0.358	0.263	1	E	DN
Prrc2c	5.31737e-06	-0.510884	0.557	0.408	0.108294	E	DN
Nfat5	0.0234262	-0.512363	0.303	0.251	1	E	DN
Kmt2a	0.000144365	-0.517103	0.331	0.201	1	E	DN
Akap9	8.0165e-06	-0.521092	0.483	0.318	0.163264	E	DN
S100a10	0.000220363	-0.52176	0.443	0.363	1	E	DN
Nsmf	0.00237457	-0.522866	0.231	0.14	1	E	DN
Arglu1	7.25273e-05	-0.523307	0.492	0.385	1	E	DN
Crip1	0.00547318	-0.524233	0.471	0.374	1	E	DN
Chd3	7.58795e-08	-0.525263	0.669	0.531	0.00154536	E	DN
Cdk12	0.00244682	-0.528838	0.32	0.235	1	E	DN
Rpn1	0.000842488	-0.530093	0.426	0.341	1	E	DN
Mitf	8.5953e-07	-0.544793	0.217	0.061	0.0175052	E	DN
Bcat1	3.33914e-05	-0.545312	0.468	0.363	0.680049	E	DN
Mycbp2	7.59055e-05	-0.563107	0.446	0.33	1	E	DN
Tcirg1	7.45295e-05	-0.572902	0.22	0.095	1	E	DN
Apoe	0.0104591	-0.578663	0.308	0.223	1	E	DN
Calb1	0.00199315	-0.589345	0.274	0.168	1	E	DN
Nupr1	2.19497e-09	-0.59808	0.226	0.034	4.47027e-05	E	DN
Hist1h1e	1.16198e-05	-0.598091	0.274	0.123	0.236649	E	DN
Ihh	2.04748e-05	-0.604485	0.305	0.173	0.416989	E	DN
Prpf4b	8.69979e-11	-0.608413	0.638	0.413	1.7718e-06	E	DN
Gstm5	1.63722e-05	-0.635524	0.405	0.274	0.333436	E	DN
Bod1l	0.000289254	-0.639543	0.358	0.257	1	E	DN
Atrx	3.93014e-10	-0.641004	0.712	0.542	8.00413e-06	E	DN
Abcc4	0.00017168	-0.664085	0.254	0.14	1	E	DN
H2afj	1.2586e-13	-0.672352	0.808	0.665	2.56326e-09	E	DN
Kdm1a	7.59803e-06	-0.67779	0.409	0.274	0.154741	E	DN
Rrbp1	2.32667e-10	-0.6945	0.566	0.346	4.7385e-06	E	DN
Lyz2	1.82755e-05	-0.696776	0.238	0.095	0.3722	E	DN
Knop1	8.6121e-07	-0.720359	0.492	0.352	0.0175394	E	DN
Caprin2	2.73731e-10	-0.738096	0.268	0.05	5.5748e-06	E	DN
Gata2	1.29925e-09	-0.753324	0.44	0.235	2.64606e-05	E	DN
Auts2	4.88087e-09	-0.762365	0.295	0.095	9.94039e-05	E	DN
Mab21l3	1.92913e-07	-0.773314	0.322	0.145	0.00392887	E	DN
Jam2	2.68768e-11	-0.773801	0.532	0.302	5.47373e-07	E	DN
Sfi1	1.39338e-09	-0.786391	0.371	0.145	2.83776e-05	E	DN
AY036118	1.23418e-11	-0.821507	0.494	0.229	2.51354e-07	E	DN
Cndp2	8.23896e-09	-0.82312	0.497	0.313	0.000167795	E	DN
Gm42418	7.32777e-13	-0.851461	1	1	1.49237e-08	E	DN
Dnajc10	2.44231e-08	-0.859375	0.391	0.212	0.000497401	E	DN
Pik3c3	7.17174e-10	-0.88948	0.509	0.296	1.4606e-05	E	DN
Hnrnpll	3.46578e-12	-0.933471	0.392	0.14	7.05842e-08	E	DN
Adamts16	1.06544e-11	-0.936088	0.311	0.061	2.16988e-07	E	DN
Tmsb10	8.44167e-17	-0.936501	0.654	0.358	1.71923e-12	E	DN
Sprr2f	2.03984e-16	-0.953366	0.568	0.229	4.15435e-12	E	DN
Taf1d	8.73261e-12	-0.971978	0.503	0.263	1.77848e-07	E	DN
Gm47283	6.23853e-16	-0.974199	0.705	0.464	1.27054e-11	E	DN
BC048679	2.27801e-10	-1.00053	0.452	0.251	4.63939e-06	E	DN
Lars2	5.85364e-25	-1.25677	0.843	0.581	1.19215e-20	E	DN
Gstm7	2.54628e-15	-1.36396	0.591	0.402	5.18576e-11	E	DN
Gm26917	2.83787e-28	-1.45084	0.829	0.419	5.77961e-24	E	DN
Fosb	1.18982e-11	1.15466	0.462	0.879	2.42318e-07	LEC	UP
Egr1	3.39606e-07	1.12563	0.462	0.759	0.00691642	LEC	UP
Jun	1.47541e-08	0.944558	0.758	0.948	0.000300481	LEC	UP
Hspa5	3.42324e-15	0.898733	0.791	1	6.97176e-11	LEC	UP
Lcn2	9.95308e-08	0.852471	0.462	0.81	0.00202704	LEC	UP
Fos	4.66318e-09	0.824351	0.516	0.931	9.49703e-05	LEC	UP
Sema3f	9.49306e-12	0.793497	0.396	0.879	1.93336e-07	LEC	UP
Klf4	1.93917e-07	0.765453	0.648	0.931	0.00394932	LEC	UP
Atf3	5.80148e-07	0.726658	0.275	0.707	0.0118153	LEC	UP
Ier2	2.25571e-07	0.711814	0.582	0.897	0.00459398	LEC	UP
Igfbp5	0.00123733	0.677624	0.484	0.69	1	LEC	UP
Rcan1	2.44081e-08	0.67271	0.286	0.724	0.000497095	LEC	UP
Stc1	2.96449e-07	0.663503	0.143	0.534	0.00603747	LEC	UP
Lmna	2.15342e-08	0.662123	0.571	0.948	0.000438566	LEC	UP
Junb	1.33022e-05	0.647351	0.725	0.931	0.270914	LEC	UP
Ube2s	1.66871e-07	0.643565	0.264	0.672	0.00339849	LEC	UP
Ppp1r15a	7.96696e-06	0.642306	0.516	0.862	0.162255	LEC	UP
Hspa1b	1.93155e-06	0.638007	0.231	0.638	0.0393379	LEC	UP
Dusp1	3.10117e-06	0.621236	0.582	0.914	0.0631584	LEC	UP
Cdkn1a	2.9873e-05	0.618197	0.176	0.483	0.608394	LEC	UP
Hsp90b1	1.8311e-08	0.61473	0.846	0.966	0.000372922	LEC	UP
Lrg1	0.00010073	0.602183	0.527	0.776	1	LEC	UP
Nr4a1	0.000320392	0.59076	0.22	0.5	1	LEC	UP
Tuba1b	2.11741e-08	0.590517	0.516	0.897	0.000431232	LEC	UP
Calr	3.14227e-07	0.583911	0.747	0.983	0.00639955	LEC	UP
Rgs16	2.43709e-05	0.581931	0.352	0.69	0.496337	LEC	UP
Manf	6.30668e-07	0.581859	0.67	0.897	0.0128442	LEC	UP
Akap12	0.000215256	0.555642	0.484	0.793	1	LEC	UP
Ier3	0.00662718	0.549429	0.473	0.741	1	LEC	UP
Zfp36	0.000175472	0.549015	0.264	0.534	1	LEC	UP
Cyr61	3.43567e-05	0.540491	0.418	0.81	0.699708	LEC	UP
Sat1	0.000944961	0.537898	0.626	0.81	1	LEC	UP
Hsp90aa1	2.72822e-05	0.536866	0.637	0.828	0.555629	LEC	UP
Tmem2	1.28447e-06	0.53613	0.209	0.603	0.0261596	LEC	UP
Ifitm3	9.01147e-09	0.534914	0.989	1	0.000183528	LEC	UP
Nts	0.00448292	0.532567	0.121	0.293	1	LEC	UP
Brd2	2.26228e-05	0.530936	0.527	0.845	0.460736	LEC	UP
Dnajb9	9.40011e-06	0.530302	0.264	0.621	0.191443	LEC	UP
Thoc2	1.14493e-06	0.529424	0.319	0.724	0.0233176	LEC	UP
Ostc	1.37079e-07	0.527545	0.462	0.879	0.00279174	LEC	UP
Col4a2	2.73001e-05	0.516862	0.495	0.828	0.555994	LEC	UP
Hspa1a	0.0109527	0.51258	0.187	0.362	1	LEC	UP
Eif3d	0.000140377	0.502897	0.363	0.707	1	LEC	UP
Jund	1.98261e-05	0.50275	0.813	0.983	0.403778	LEC	UP
Tubb4b	1.94386e-05	0.500707	0.473	0.81	0.395886	LEC	UP
Nr4a2	0.000113491	0.500527	0.253	0.569	1	LEC	UP
Hsp90ab1	3.03958e-09	0.498899	0.967	0.983	6.19041e-05	LEC	UP
Id3	0.000557926	0.496642	0.593	0.879	1	LEC	UP
Slc41a1	0.0410196	0.495896	0.242	0.414	1	LEC	UP
Ece1	1.80027e-06	0.488955	0.747	0.966	0.0366644	LEC	UP
Ackr2	1.58062e-06	0.48564	0.132	0.517	0.0321909	LEC	UP
Podxl	1.47132e-06	0.474945	0.736	0.966	0.0299649	LEC	UP
Slc20a1	8.07909e-07	0.474745	0.165	0.569	0.0164539	LEC	UP
Serpine2	0.0021904	0.472899	0.714	0.879	1	LEC	UP
Bst2	2.73074e-06	0.462611	0.198	0.569	0.0556142	LEC	UP
Adrb2	0.000163779	0.460929	0.187	0.483	1	LEC	UP
Krtcap2	1.27879e-05	0.459768	0.451	0.845	0.260438	LEC	UP
Apold1	9.4616e-06	0.456532	0.725	0.914	0.192695	LEC	UP
Ccnd1	0.00112659	0.450142	0.516	0.759	1	LEC	UP
Tnxb	5.51684e-05	0.449998	0.363	0.707	1	LEC	UP
Cebpb	0.000960393	0.447184	0.484	0.759	1	LEC	UP
Ddx3x	0.00397232	0.446624	0.736	0.879	1	LEC	UP
Dynll1	1.5964e-06	0.445844	0.912	1	0.0325122	LEC	UP
Pnkp	4.60107e-06	0.444381	0.088	0.397	0.0937054	LEC	UP
Klf2	0.0213634	0.44298	0.626	0.862	1	LEC	UP
Dnajb1	1.53296e-06	0.441523	0.209	0.621	0.0312202	LEC	UP
Gjc2	0.0337045	0.440768	0.209	0.362	1	LEC	UP
Ndrg1	1.22865e-05	0.439563	0.714	0.931	0.250226	LEC	UP
Adamts1	0.00102826	0.438962	0.275	0.586	1	LEC	UP
Ywhaz	0.00150764	0.437674	0.604	0.862	1	LEC	UP
Nfkbiz	0.000326086	0.436488	0.33	0.621	1	LEC	UP
Efhd2	0.00169269	0.433778	0.154	0.379	1	LEC	UP
Nr2f1	4.05017e-06	0.431267	0.055	0.345	0.0824858	LEC	UP
Hspa8	3.05643e-08	0.430773	0.956	1	0.000622473	LEC	UP
Rhob	0.000872589	0.430608	0.44	0.741	1	LEC	UP
Ccnt1	5.3818e-06	0.429823	0.275	0.672	0.109606	LEC	UP
Ubc	0.00247628	0.428932	0.835	0.931	1	LEC	UP
Hspa2	4.67299e-05	0.42784	0.11	0.397	0.951701	LEC	UP
Socs3	0.000585133	0.426692	0.385	0.655	1	LEC	UP
Sptlc2	4.29419e-06	0.426275	0.352	0.741	0.0874555	LEC	UP
Fth1	0.000196184	0.424796	0.978	1	1	LEC	UP
Ctnnd1	4.7721e-06	0.422801	0.308	0.69	0.0971886	LEC	UP
Wsb1	0.000409491	0.421921	0.462	0.741	1	LEC	UP
Sec61b	9.21189e-05	0.417188	0.56	0.862	1	LEC	UP
Mgll	0.00558989	0.411741	0.253	0.448	1	LEC	UP
Dbi	0.00121115	0.411224	0.736	0.879	1	LEC	UP
Rps3a1	1.02803e-10	0.410838	0.989	1	2.09368e-06	LEC	UP
Pdia3	0.000118144	0.408074	0.692	0.914	1	LEC	UP
Pitpnc1	0.000532231	0.405897	0.538	0.81	1	LEC	UP
Sdf2l1	0.00106475	0.403509	0.187	0.414	1	LEC	UP
Slc3a2	0.000591991	0.400044	0.341	0.603	1	LEC	UP
Lgals9	1.14727e-05	0.398577	0.341	0.724	0.233654	LEC	UP
Kctd17	0.000358676	0.398373	0.527	0.776	1	LEC	UP
Znrd1	0.000340414	0.398317	0.374	0.69	1	LEC	UP
Mcl1	8.22711e-05	0.397426	0.637	0.914	1	LEC	UP
Ppp1ca	0.000207001	0.396869	0.615	0.862	1	LEC	UP
Gadd45b	0.00763862	0.395648	0.363	0.586	1	LEC	UP
Tiparp	0.000570886	0.395243	0.231	0.517	1	LEC	UP
Nfkbia	0.00144787	0.39127	0.538	0.828	1	LEC	UP
Midn	0.00454905	0.389704	0.319	0.517	1	LEC	UP
Parva	0.000787008	0.389353	0.352	0.655	1	LEC	UP
Myh9	0.000147167	0.387721	0.615	0.879	1	LEC	UP
Plec	0.000110419	0.387579	0.67	0.879	1	LEC	UP
Sar1a	3.00226e-07	0.387243	0.341	0.793	0.0061144	LEC	UP
Tubb2a	0.000155738	0.384351	0.352	0.672	1	LEC	UP
Atp2a2	0.0031619	0.384096	0.44	0.69	1	LEC	UP
Tnfrsf11a	2.17467e-05	0.383488	0.165	0.483	0.442893	LEC	UP
Capzb	3.9613e-05	0.383311	0.648	0.914	0.806758	LEC	UP
Pdia6	0.000366309	0.383069	0.714	0.931	1	LEC	UP
Mmrn2	0.000637188	0.382719	0.363	0.621	1	LEC	UP
Fbln2	0.000346809	0.382269	0.231	0.552	1	LEC	UP
Anxa1	0.0127898	0.380682	0.505	0.707	1	LEC	UP
Tppp3	0.0105952	0.38007	0.187	0.379	1	LEC	UP
Tnfaip2	0.00180594	0.379658	0.264	0.5	1	LEC	UP
Ppp1r10	0.000164637	0.379621	0.418	0.724	1	LEC	UP
Arhgef7	0.000271628	0.378317	0.385	0.707	1	LEC	UP
Atp9a	8.74197e-06	0.377956	0.198	0.569	0.178039	LEC	UP
Canx	0.000583367	0.377521	0.571	0.793	1	LEC	UP
Spns2	4.94275e-06	0.376069	0.462	0.845	0.100664	LEC	UP
Gnl3	1.26415e-05	0.374658	0.132	0.466	0.257458	LEC	UP
Sbno2	0.000850654	0.373714	0.374	0.655	1	LEC	UP
Topors	0.00280344	0.372686	0.308	0.569	1	LEC	UP
Kif1c	1.5088e-06	0.370675	0.176	0.569	0.0307282	LEC	UP
1110008P14Rik	0.00104895	0.368642	0.385	0.638	1	LEC	UP
Cyp20a1	0.00371184	0.368449	0.264	0.517	1	LEC	UP
Nedd9	5.60592e-06	0.368359	0.143	0.5	0.11417	LEC	UP
Emcn	0.00120941	0.367392	0.582	0.793	1	LEC	UP
Micall1	0.00244871	0.365653	0.187	0.431	1	LEC	UP
Thbd	0.00164139	0.363814	0.231	0.483	1	LEC	UP
Myo1c	0.000345399	0.362515	0.319	0.603	1	LEC	UP
Yrdc	5.73517e-05	0.362508	0.143	0.431	1	LEC	UP
Bcr	0.00846897	0.362451	0.747	0.914	1	LEC	UP
Tob2	0.000737278	0.361181	0.33	0.621	1	LEC	UP
Grina	0.00156328	0.360396	0.516	0.793	1	LEC	UP
Fam117a	0.0410819	0.35918	0.121	0.241	1	LEC	UP
Slc9a3r2	0.00180032	0.358418	0.593	0.759	1	LEC	UP
Impdh2	0.000375566	0.358139	0.341	0.69	1	LEC	UP
Chordc1	2.261e-05	0.357686	0.275	0.603	0.460476	LEC	UP
Egr3	0.000284454	0.356253	0.165	0.448	1	LEC	UP
Crtap	3.46288e-05	0.354901	0.242	0.603	0.705251	LEC	UP
Galnt18	0.000638211	0.354838	0.473	0.776	1	LEC	UP
Itpripl2	0.000183603	0.354205	0.297	0.621	1	LEC	UP
Tomm20	0.00539901	0.351655	0.571	0.81	1	LEC	UP
Snrpc	0.00130171	0.350109	0.505	0.793	1	LEC	UP
Ifitm2	4.97529e-05	0.349994	0.967	0.983	1	LEC	UP
Sec62	0.00192449	0.348485	0.67	0.914	1	LEC	UP
Klf9	2.25871e-05	0.346929	0.363	0.793	0.46001	LEC	UP
Litaf	0.00379241	0.346335	0.275	0.517	1	LEC	UP
Pomp	0.00104556	0.344875	0.659	0.897	1	LEC	UP
Dlst	3.77715e-06	0.344374	0.121	0.466	0.0769254	LEC	UP
Tpm3-rs7	0.0013901	0.34392	0.066	0.241	1	LEC	UP
Slco2a1	0.0192216	0.343203	0.077	0.207	1	LEC	UP
Aprt	0.00392673	0.34319	0.604	0.845	1	LEC	UP
Dad1	0.000214077	0.342843	0.791	0.966	1	LEC	UP
BC005537	0.00439426	0.341785	0.571	0.828	1	LEC	UP
Lyve1	0.0141598	0.339904	0.659	0.793	1	LEC	UP
Col4a1	0.00111715	0.339709	0.703	0.914	1	LEC	UP
Slc7a1	1.10316e-05	0.339161	0.11	0.431	0.22467	LEC	UP
Slc25a5	0.000510564	0.338323	0.582	0.845	1	LEC	UP
Gpr182	1.68567e-06	0.337535	0.209	0.603	0.0343304	LEC	UP
Emp1	0.00171935	0.337345	0.846	0.931	1	LEC	UP
Trim30a	0.0239442	0.337119	0.165	0.31	1	LEC	UP
Sertad1	0.0231127	0.336978	0.418	0.569	1	LEC	UP
Gm28875	1.65701e-05	0.334989	0.099	0.397	0.337466	LEC	UP
Nme1	0.000952022	0.333624	0.44	0.69	1	LEC	UP
Ackr3	0.000166017	0.332907	0.242	0.586	1	LEC	UP
Rnd1	2.6608e-07	0.332791	0.055	0.414	0.00541899	LEC	UP
Gucy1b1	0.000218866	0.330116	0.44	0.776	1	LEC	UP
Ap2m1	0.000697701	0.328829	0.418	0.724	1	LEC	UP
Ier5	0.00172651	0.328678	0.352	0.655	1	LEC	UP
Bcl2l1	0.00179767	0.327755	0.198	0.448	1	LEC	UP
Arl13b	0.0138476	0.325956	0.242	0.431	1	LEC	UP
Med10	0.000184018	0.325739	0.286	0.603	1	LEC	UP
Gapdh	0.00477715	0.324427	0.736	0.879	1	LEC	UP
Tmem173	9.9345e-05	0.323602	0.297	0.621	1	LEC	UP
Eif4ebp2	5.25014e-07	0.323535	0.077	0.448	0.0106924	LEC	UP
S100a13	0.000709562	0.322457	0.692	0.897	1	LEC	UP
Atp5f1	0.00385783	0.322278	0.692	0.845	1	LEC	UP
Itpkb	0.0274431	0.321661	0.385	0.603	1	LEC	UP
Lrrfip1	7.56191e-05	0.32093	0.429	0.793	1	LEC	UP
Eri3	5.74033e-05	0.320611	0.077	0.328	1	LEC	UP
Wsb2	5.79812e-05	0.32022	0.242	0.586	1	LEC	UP
Uqcc2	0.00744438	0.31973	0.56	0.81	1	LEC	UP
Bag1	0.00435533	0.319578	0.615	0.862	1	LEC	UP
Itm2a	3.68563e-06	0.318971	0.121	0.466	0.0750615	LEC	UP
Cda	0.00832858	0.318748	0.352	0.569	1	LEC	UP
Itpa	0.0306681	0.318091	0.242	0.397	1	LEC	UP
Cd151	0.000238679	0.318054	0.385	0.707	1	LEC	UP
Bhlhe40	0.00487347	0.318047	0.352	0.621	1	LEC	UP
Fmnl2	0.0141819	0.317965	0.341	0.569	1	LEC	UP
Ltbp4	0.000965232	0.317607	0.857	0.914	1	LEC	UP
Hes1	0.00162691	0.316957	0.648	0.862	1	LEC	UP
Csnk1g2	0.0045982	0.316864	0.297	0.517	1	LEC	UP
Reep1	0.000163162	0.3168	0.242	0.552	1	LEC	UP
Tgoln1	0.00227999	0.316065	0.473	0.741	1	LEC	UP
2900026A02Rik	0.000879578	0.313993	0.451	0.776	1	LEC	UP
Mall	0.00221275	0.313374	0.396	0.638	1	LEC	UP
Ltbr	3.76714e-05	0.313158	0.176	0.483	0.767216	LEC	UP
Plod3	0.0115292	0.31278	0.286	0.483	1	LEC	UP
Myzap	0.000675577	0.311274	0.429	0.741	1	LEC	UP
Eva1a	4.13386e-05	0.310301	0.121	0.414	0.841901	LEC	UP
4921524J17Rik	0.000681729	0.310297	0.429	0.776	1	LEC	UP
Dnajc2	3.35743e-06	0.308455	0.154	0.517	0.0683773	LEC	UP
Pfkl	0.0109041	0.308115	0.088	0.241	1	LEC	UP
Flt4	0.000775915	0.307842	0.879	0.948	1	LEC	UP
Btg2	0.0274729	0.307812	0.582	0.793	1	LEC	UP
Ilk	7.41058e-05	0.307759	0.242	0.586	1	LEC	UP
Ptbp1	4.80253e-05	0.307243	0.22	0.552	0.978082	LEC	UP
Serpina3n	6.12043e-06	0.3064	0.011	0.241	0.124649	LEC	UP
Zfp36l2	2.50445e-05	0.306195	0.714	0.948	0.510057	LEC	UP
Dusp5	0.00379953	0.305466	0.198	0.397	1	LEC	UP
Minos1	0.000162508	0.305254	0.604	0.914	1	LEC	UP
Eif3a	0.0144764	0.305116	0.637	0.845	1	LEC	UP
Brd8	0.0285811	0.302733	0.275	0.466	1	LEC	UP
Eef1g	9.2239e-05	0.301647	0.78	0.948	1	LEC	UP
Tagln2	0.000524297	0.300107	0.813	0.983	1	LEC	UP
Mta2	0.00102869	0.299453	0.187	0.448	1	LEC	UP
Tnfrsf1a	0.00304772	0.299039	0.231	0.466	1	LEC	UP
Atp5g1	9.03744e-05	0.298402	0.67	0.897	1	LEC	UP
Eif4a1	0.00271751	0.298305	0.714	0.966	1	LEC	UP
Gpx1	0.00256529	0.297738	0.78	0.897	1	LEC	UP
Rc3h1	0.000499372	0.297102	0.275	0.586	1	LEC	UP
Papss1	4.46047e-05	0.296856	0.22	0.586	0.908418	LEC	UP
Pdia4	0.000155891	0.296375	0.308	0.638	1	LEC	UP
Nme2	0.000195124	0.296221	0.132	0.397	1	LEC	UP
Ccdc59	0.00161144	0.295356	0.341	0.621	1	LEC	UP
Gpr146	0.00792165	0.294862	0.341	0.569	1	LEC	UP
Chd4	0.0118251	0.294238	0.473	0.672	1	LEC	UP
Kcnk5	0.00655319	0.293934	0.143	0.345	1	LEC	UP
Btg1	0.00528144	0.293293	0.648	0.862	1	LEC	UP
Actn1	0.00109131	0.293217	0.418	0.741	1	LEC	UP
Spsb1	7.57804e-05	0.29294	0.143	0.431	1	LEC	UP
Timp3	0.000979747	0.292914	0.901	0.966	1	LEC	UP
Sf1	0.00229614	0.291623	0.297	0.552	1	LEC	UP
Fgl2	0.0327164	0.291239	0.945	0.966	1	LEC	UP
Rps2	3.12875e-05	0.290942	0.956	0.983	0.6372	LEC	UP
Tubb6	2.93374e-05	0.290624	0.11	0.397	0.597485	LEC	UP
Tgm2	0.00246378	0.290327	0.56	0.776	1	LEC	UP
Chsy1	0.0126447	0.289001	0.077	0.224	1	LEC	UP
Mlf2	0.00588192	0.288818	0.462	0.672	1	LEC	UP
Rasip1	0.000747134	0.288784	0.56	0.845	1	LEC	UP
Selenos	0.00779185	0.288564	0.363	0.638	1	LEC	UP
Postn	0.00227314	0.287829	0.099	0.293	1	LEC	UP
Igfbp4	0.0108369	0.287227	0.681	0.845	1	LEC	UP
Rfc1	0.000438059	0.286222	0.165	0.431	1	LEC	UP
Mmrn1	0.00273552	0.286154	0.945	0.966	1	LEC	UP
Prmt1	0.00339932	0.285893	0.418	0.69	1	LEC	UP
Sgk1	0.000960038	0.285609	0.637	0.897	1	LEC	UP
Rpsa	5.36273e-05	0.285485	1	1	1	LEC	UP
Raly	0.0128229	0.285319	0.615	0.862	1	LEC	UP
Wdsub1	0.00219348	0.285275	0.176	0.379	1	LEC	UP
Ing1	0.000927555	0.284346	0.341	0.621	1	LEC	UP
Igsf3	0.00596028	0.283911	0.209	0.431	1	LEC	UP
Nedd4l	0.000170018	0.283655	0.143	0.414	1	LEC	UP
Eif3c	0.000723999	0.282925	0.538	0.81	1	LEC	UP
Dolk	0.0231136	0.282534	0.088	0.224	1	LEC	UP
Ddx50	0.0143997	0.282411	0.495	0.724	1	LEC	UP
Lrrc59	0.00537328	0.281893	0.209	0.431	1	LEC	UP
Bdp1	0.0270482	0.281627	0.242	0.431	1	LEC	UP
Meis2	0.00263499	0.281166	0.484	0.759	1	LEC	UP
Dusp3	0.000392426	0.280987	0.374	0.707	1	LEC	UP
Tns2	0.000140429	0.280862	0.198	0.517	1	LEC	UP
Atp5b	0.0041043	0.2796	0.791	0.948	1	LEC	UP
Arhgap5	0.00124964	0.279543	0.374	0.672	1	LEC	UP
Mtus1	0.0113617	0.279523	0.505	0.724	1	LEC	UP
H3f3b	0.000639055	0.279376	0.945	0.983	1	LEC	UP
Serpinb6b	0.000186236	0.279301	0.187	0.5	1	LEC	UP
Cyb561	0.000747308	0.278241	0.165	0.414	1	LEC	UP
Tmed2	0.00438933	0.277995	0.549	0.81	1	LEC	UP
Hspa9	0.00215478	0.27754	0.363	0.621	1	LEC	UP
Fbl	0.000520557	0.277401	0.374	0.655	1	LEC	UP
Sf3b6	0.00704364	0.277174	0.484	0.724	1	LEC	UP
Ccnl1	0.0207422	0.274624	0.571	0.759	1	LEC	UP
Cycs	0.00992163	0.274339	0.538	0.759	1	LEC	UP
Faim	0.00196998	0.274272	0.187	0.414	1	LEC	UP
Grk5	0.000161864	0.274041	0.209	0.534	1	LEC	UP
Vps36	0.0326844	0.273655	0.516	0.69	1	LEC	UP
Cox18	0.0483284	0.273218	0.143	0.276	1	LEC	UP
Psmc2	0.00257079	0.272731	0.297	0.534	1	LEC	UP
Adamts5	0.0249976	0.272612	0.154	0.31	1	LEC	UP
Hoxb4	0.0346423	0.27252	0.088	0.207	1	LEC	UP
Calu	0.0030901	0.271948	0.516	0.793	1	LEC	UP
Phf23	0.00411909	0.271506	0.209	0.414	1	LEC	UP
Clic4	0.00356621	0.270969	0.363	0.638	1	LEC	UP
Fndc1	0.013126	0.270786	0.396	0.621	1	LEC	UP
Wwc2	0.000535191	0.270618	0.396	0.741	1	LEC	UP
Capg	0.0371908	0.270066	0.209	0.362	1	LEC	UP
Nudt21	0.00200391	0.269627	0.33	0.603	1	LEC	UP
Kcmf1	0.000955981	0.269602	0.374	0.69	1	LEC	UP
Dusp2	0.0222481	0.269408	0.626	0.793	1	LEC	UP
Slc35b1	5.25342e-05	0.268398	0.165	0.5	1	LEC	UP
Dysf	0.000905708	0.267991	0.264	0.552	1	LEC	UP
Adamts4	0.0467673	0.267446	0.187	0.328	1	LEC	UP
Cnot4	0.00128933	0.267159	0.198	0.448	1	LEC	UP
Usp22	0.0130486	0.266432	0.22	0.431	1	LEC	UP
Acvrl1	0.00419068	0.266246	0.275	0.517	1	LEC	UP
Prps1	0.000108709	0.266131	0.088	0.345	1	LEC	UP
Ppp1r2	0.00421427	0.266056	0.78	0.931	1	LEC	UP
Selenot	0.00485958	0.265944	0.418	0.655	1	LEC	UP
Sfr1	0.000321335	0.265866	0.495	0.845	1	LEC	UP
Hdlbp	0.00393386	0.2655	0.56	0.828	1	LEC	UP
Rex1bd	0.0250166	0.264203	0.505	0.759	1	LEC	UP
Clic5	0.0286247	0.26391	0.451	0.621	1	LEC	UP
Me2	0.0146937	0.263693	0.11	0.276	1	LEC	UP
Rbpms	0.0045339	0.263663	0.659	0.862	1	LEC	UP
Trim47	0.000752109	0.263388	0.22	0.5	1	LEC	UP
Oat	0.000729687	0.26303	0.264	0.586	1	LEC	UP
Rp9	0.00144004	0.262882	0.363	0.655	1	LEC	UP
Nhlrc3	0.0010313	0.26269	0.066	0.259	1	LEC	UP
Rnf145	0.00149731	0.262516	0.165	0.414	1	LEC	UP
Kdm6b	0.00044155	0.262503	0.297	0.638	1	LEC	UP
Tpcn1	0.0124972	0.262492	0.363	0.569	1	LEC	UP
Plaur	0.00340104	0.262424	0.275	0.534	1	LEC	UP
Slc25a3	0.000858824	0.262371	0.901	0.983	1	LEC	UP
Chchd2	0.0130654	0.261629	0.945	1	1	LEC	UP
Cnbp	0.0172796	0.260915	0.747	0.879	1	LEC	UP
Ccdc115	0.00035988	0.260612	0.077	0.293	1	LEC	UP
Irf2bpl	0.000141523	0.26035	0.154	0.448	1	LEC	UP
Noct	0.000384679	0.260208	0.099	0.328	1	LEC	UP
S100a11	0.000181578	0.25988	0.967	1	1	LEC	UP
Sidt2	0.0153085	0.259506	0.121	0.293	1	LEC	UP
Tgfb1	0.00777651	0.259479	0.648	0.879	1	LEC	UP
Arhgdia	0.00352593	0.259298	0.615	0.879	1	LEC	UP
Zfp386	0.000103047	0.259209	0.055	0.293	1	LEC	UP
Ephb1	2.36892e-05	0.258231	0.121	0.448	0.482454	LEC	UP
Hexim1	9.97584e-05	0.25816	0.22	0.552	1	LEC	UP
Glrx3	0.00397264	0.257912	0.495	0.776	1	LEC	UP
Gem	0.0154631	0.257374	0.253	0.448	1	LEC	UP
Ddx5	0.00208604	0.257254	0.945	0.983	1	LEC	UP
Dgcr2	0.000270608	0.257171	0.099	0.345	1	LEC	UP
Btnl9	0.00298043	0.257152	0.077	0.241	1	LEC	UP
Stox2	0.00602671	0.256784	0.462	0.724	1	LEC	UP
Ints6	0.0171476	0.256729	0.286	0.466	1	LEC	UP
Hars	0.000902789	0.255912	0.143	0.379	1	LEC	UP
Anapc13	0.00296823	0.25583	0.253	0.483	1	LEC	UP
Snu13	0.00746895	0.255666	0.549	0.793	1	LEC	UP
Pcmtd1	0.00814058	0.255466	0.484	0.724	1	LEC	UP
Wdr45b	0.0195863	0.255315	0.242	0.448	1	LEC	UP
Rpl12	0.00105226	0.255303	0.967	1	1	LEC	UP
Uqcrq	0.014051	0.255136	0.747	0.897	1	LEC	UP
Arl5b	0.00356566	0.255049	0.308	0.569	1	LEC	UP
Srsf7	0.00195435	0.254871	0.33	0.621	1	LEC	UP
Ecscr	0.00417776	0.253576	0.868	0.983	1	LEC	UP
Exoc3l4	0.00282326	0.253509	0.176	0.397	1	LEC	UP
Tubb5	0.00680282	0.253432	0.758	0.948	1	LEC	UP
Azin1	0.0225363	0.253304	0.242	0.414	1	LEC	UP
Rsrp1	0.0132259	0.252773	0.769	0.897	1	LEC	UP
App	0.00515335	0.252597	0.791	0.914	1	LEC	UP
Ap3s1	0.00153374	0.25257	0.407	0.707	1	LEC	UP
Cd24a	0.0468306	0.251955	0.736	0.897	1	LEC	UP
Hspe1	0.00610419	0.251455	0.714	0.879	1	LEC	UP
Rab5c	0.0105056	0.251295	0.505	0.759	1	LEC	UP
Adamtsl1	0.00134872	0.251283	0.484	0.776	1	LEC	UP
Atf4	0.00372027	0.250768	0.484	0.707	1	LEC	UP
Snrpb2	0.00178393	0.25073	0.33	0.603	1	LEC	UP
Ran	0.00280916	0.250042	0.637	0.879	1	LEC	UP
Gm37494	0.0350415	-0.260478	0.209	0.086	1	LEC	DN
Cst3	0.00638151	-0.261679	0.923	0.966	1	LEC	DN
Prdx2	0.0294497	-0.262693	0.846	0.879	1	LEC	DN
Clta	0.0138158	-0.26484	0.846	0.879	1	LEC	DN
Dctn4	0.0488525	-0.276255	0.407	0.293	1	LEC	DN
Atp6v0e	0.0338676	-0.277385	0.78	0.81	1	LEC	DN
Uba52	0.000666029	-0.285475	0.923	0.948	1	LEC	DN
Xist	0.0221798	-0.286742	1	0.983	1	LEC	DN
Cldn5	0.00434735	-0.288504	0.989	1	1	LEC	DN
Cox7a2l	0.00934764	-0.289777	0.857	0.914	1	LEC	DN
Wnk1	0.0043431	-0.291339	0.934	0.948	1	LEC	DN
Bri3	0.0416256	-0.2941	0.67	0.759	1	LEC	DN
Mapk12	0.0386311	-0.300787	0.33	0.19	1	LEC	DN
Usp33	0.0409382	-0.317045	0.253	0.138	1	LEC	DN
Stxbp5	0.0241676	-0.328927	0.308	0.172	1	LEC	DN
Fam3c	0.0286354	-0.329411	0.319	0.19	1	LEC	DN
H2afj	0.0373766	-0.346109	0.626	0.603	1	LEC	DN
Selenop	0.0134043	-0.350063	0.879	0.983	1	LEC	DN
Gm1673	0.0203374	-0.351528	0.703	0.655	1	LEC	DN
Lbr	0.0133261	-0.354687	0.385	0.224	1	LEC	DN
Comp	0.0173095	-0.365823	0.253	0.103	1	LEC	DN
Nxf1	0.0289957	-0.37327	0.681	0.621	1	LEC	DN
Mfap2	0.00520046	-0.380131	0.286	0.103	1	LEC	DN
Ttc4	0.0207422	-0.386851	0.451	0.31	1	LEC	DN
Abcc5	0.00677892	-0.387743	0.341	0.155	1	LEC	DN
mt-Nd4l	0.000441711	-0.390853	0.967	0.931	1	LEC	DN
BC028528	0.0111631	-0.408686	0.363	0.207	1	LEC	DN
Nsd1	0.00968532	-0.420302	0.648	0.534	1	LEC	DN
Stmn1	0.0215961	-0.42756	0.626	0.534	1	LEC	DN
Tsc22d4	0.00727811	-0.428331	0.549	0.397	1	LEC	DN
H2-K1	0.000130564	-0.434417	0.956	0.931	1	LEC	DN
Pkhd1l1	0.0438566	-0.436459	0.637	0.621	1	LEC	DN
Ctsd	0.00308709	-0.437237	0.835	0.81	1	LEC	DN
mt-Nd2	0.0013639	-0.437269	1	1	1	LEC	DN
Nisch	0.035955	-0.440977	0.56	0.517	1	LEC	DN
Igha	0.0379282	-0.44198	0.341	0.207	1	LEC	DN
Arhgap29	7.07231e-05	-0.446839	0.956	0.879	1	LEC	DN
mt-Cytb	1.0014e-05	-0.45367	1	1	0.203944	LEC	DN
mt-Co2	0.000184424	-0.463618	1	1	1	LEC	DN
Tead2	0.0308017	-0.47448	0.319	0.207	1	LEC	DN
mt-Nd4	0.000199236	-0.479838	1	1	1	LEC	DN
Mt1	0.0125174	-0.499955	0.22	0.069	1	LEC	DN
Btbd3	0.0285863	-0.517543	0.637	0.655	1	LEC	DN
mt-Atp6	7.09417e-06	-0.551292	1	0.983	0.14448	LEC	DN
mt-Co3	2.13708e-06	-0.551733	1	1	0.0435237	LEC	DN
Sox4	0.0105147	-0.559388	0.758	0.759	1	LEC	DN
Gm14964	0.00458289	-0.570138	0.451	0.259	1	LEC	DN
Itm2b	2.04597e-10	-0.576942	0.967	0.948	4.16683e-06	LEC	DN
mt-Co1	6.0461e-08	-0.606487	1	1	0.00123135	LEC	DN
Malat1	0.000130719	-0.632415	1	1	1	LEC	DN
mt-Nd5	4.24101e-05	-0.713417	0.956	0.948	0.863725	LEC	DN
Gja4	0.000917074	-0.725444	0.571	0.328	1	LEC	DN
Lars2	0.0101181	-0.848214	0.758	0.741	1	LEC	DN
Cfh	2.18418e-08	-1.27386	0.703	0.259	0.000444831	LEC	DN
Gm26917	0.0321739	-1.74463	0.571	0.569	1	LEC	DN
Apoe	0.000127481	-1.80447	0.44	0.155	1	LEC	DN
Ccl6	2.21098e-29	1.20552	0.843	0.922	4.50288e-25	M	UP
Wfdc17	3.93833e-31	1.0282	0.865	0.941	8.0208e-27	M	UP
Cbr2	3.78755e-20	0.916026	0.22	0.524	7.71372e-16	M	UP
Gas6	4.12535e-23	0.869431	0.429	0.723	8.40168e-19	M	UP
Tuba1b	1.69693e-40	0.843634	0.75	0.891	3.45597e-36	M	UP
Gda	3.32052e-26	0.8221	0.179	0.521	6.76257e-22	M	UP
Dab2	1.14531e-29	0.763355	0.731	0.877	2.33255e-25	M	UP
Fcgrt	1.39322e-21	0.75927	0.549	0.731	2.83744e-17	M	UP
Msr1	3.51815e-25	0.748217	0.316	0.599	7.16506e-21	M	UP
Ednrb	6.56703e-12	0.720833	0.102	0.305	1.33744e-07	M	UP
Ccnd1	2.24791e-24	0.67635	0.154	0.493	4.57809e-20	M	UP
Sdc3	4.76735e-25	0.665651	0.67	0.846	9.70918e-21	M	UP
Ifi27l2a	2.35017e-15	0.653652	0.885	0.888	4.78635e-11	M	UP
Mrc1	1.25922e-21	0.637361	0.668	0.885	2.56453e-17	M	UP
F13a1	5.29137e-08	0.625897	0.467	0.571	0.00107764	M	UP
Stab1	6.08393e-12	0.605331	0.629	0.714	1.23905e-07	M	UP
Naaa	1.68676e-19	0.59742	0.253	0.546	3.43525e-15	M	UP
Ap2m1	2.82327e-16	0.592866	0.624	0.742	5.74987e-12	M	UP
Snx2	7.57599e-11	0.58453	0.602	0.658	1.54293e-06	M	UP
Ahnak	1.21892e-16	0.576053	0.709	0.832	2.48246e-12	M	UP
Rpn1	6.44072e-18	0.567089	0.514	0.711	1.31172e-13	M	UP
Ccl9	4.86819e-10	0.563103	0.643	0.739	9.91455e-06	M	UP
Flna	4.41177e-15	0.562073	0.418	0.611	8.98501e-11	M	UP
Tiparp	1.35638e-15	0.552988	0.703	0.801	2.7624e-11	M	UP
Tagln2	1.90315e-16	0.549143	0.731	0.782	3.87595e-12	M	UP
Tspo	1.03644e-16	0.533348	0.679	0.787	2.11082e-12	M	UP
Nr4a2	9.43872e-10	0.531014	0.286	0.473	1.92229e-05	M	UP
Ctla2a	9.83106e-16	0.521732	0.42	0.641	2.00219e-11	M	UP
Zfp703	9.16997e-13	0.51886	0.475	0.658	1.86756e-08	M	UP
Fcrls	4.73193e-12	0.513997	0.514	0.695	9.63704e-08	M	UP
Klf2	7.32824e-11	0.51379	0.462	0.639	1.49247e-06	M	UP
Junb	1.49627e-21	0.502505	0.953	0.983	3.0473e-17	M	UP
Hsp90ab1	3.10415e-40	0.502094	0.973	0.994	6.32192e-36	M	UP
Snx3	6.8339e-19	0.496789	0.835	0.885	1.39179e-14	M	UP
Rbpj	3.40922e-17	0.495746	0.637	0.818	6.94321e-13	M	UP
Adam15	3.99899e-12	0.492482	0.505	0.639	8.14434e-08	M	UP
Igfbp4	6.20234e-11	0.490172	0.632	0.762	1.26317e-06	M	UP
Hsp90b1	6.57291e-21	0.486578	0.896	0.969	1.33864e-16	M	UP
Cltc	5.95567e-19	0.482325	0.893	0.916	1.21293e-14	M	UP
Csrnp1	5.11281e-14	0.482225	0.489	0.678	1.04127e-09	M	UP
Ets2	1.02613e-13	0.480662	0.429	0.633	2.08982e-09	M	UP
Crip1	8.2779e-10	0.471355	0.865	0.899	1.68588e-05	M	UP
Tpm3-rs7	1.37248e-14	0.470062	0.093	0.303	2.7952e-10	M	UP
Ap2s1	4.88962e-14	0.469084	0.739	0.804	9.95821e-10	M	UP
Srsf3	1.80149e-10	0.463049	0.585	0.675	3.66891e-06	M	UP
Pepd	1.45248e-12	0.462319	0.415	0.563	2.95813e-08	M	UP
Arhgdib	2.45344e-17	0.452354	0.876	0.905	4.99668e-13	M	UP
Hspd1	2.15811e-11	0.451052	0.486	0.599	4.3952e-07	M	UP
Folr2	1.17036e-07	0.449125	0.467	0.613	0.00238355	M	UP
Fosl2	7.04285e-12	0.444281	0.5	0.678	1.43435e-07	M	UP
Hal	0.0179154	0.443528	0.316	0.35	1	M	UP
Itsn1	2.63248e-09	0.440809	0.382	0.527	5.36132e-05	M	UP
Il4ra	8.44644e-09	0.43993	0.387	0.521	0.00017202	M	UP
Rab5c	8.55293e-15	0.438226	0.629	0.725	1.74189e-10	M	UP
Marcksl1	1.7093e-15	0.437588	0.725	0.874	3.48116e-11	M	UP
Tpm3	8.04665e-19	0.437404	0.901	0.924	1.63878e-14	M	UP
Ppp1r14b	4.75369e-09	0.436762	0.558	0.633	9.68137e-05	M	UP
Wnk1	2.95132e-18	0.436211	0.821	0.882	6.01066e-14	M	UP
Zbtb1	5.30413e-07	0.435352	0.247	0.389	0.0108024	M	UP
Ap2a2	2.71956e-08	0.435092	0.497	0.594	0.000553867	M	UP
Pf4	0.000240547	0.434426	0.536	0.583	1	M	UP
Atp1a1	6.01481e-15	0.43392	0.571	0.714	1.22498e-10	M	UP
Gnb1	5.9874e-16	0.433882	0.769	0.832	1.21939e-11	M	UP
Sh3bgrl	5.126e-18	0.433152	0.687	0.81	1.04396e-13	M	UP
Hsp90aa1	1.55363e-18	0.424804	0.879	0.913	3.16411e-14	M	UP
Klf7	1.73213e-10	0.424393	0.291	0.479	3.52765e-06	M	UP
Hdgf	2.30741e-09	0.423711	0.365	0.529	4.69926e-05	M	UP
Zfp36	5.64065e-17	0.423681	0.849	0.933	1.14878e-12	M	UP
Eif4g2	2.01343e-14	0.422167	0.819	0.888	4.10055e-10	M	UP
App	1.2731e-11	0.421056	0.67	0.739	2.5928e-07	M	UP
Lifr	2.38623e-08	0.420588	0.217	0.392	0.000485979	M	UP
Gm42418	1.15489e-29	0.419087	1	1	2.35205e-25	M	UP
Cfh	3.67148e-10	0.416581	0.527	0.678	7.47734e-06	M	UP
Plek	3.79512e-12	0.416409	0.777	0.846	7.72914e-08	M	UP
Dnajc3	2.8484e-11	0.412277	0.445	0.591	5.80104e-07	M	UP
Wdr1	3.33847e-11	0.410774	0.585	0.711	6.79912e-07	M	UP
Tubb5	6.66091e-12	0.410544	0.739	0.787	1.35656e-07	M	UP
G3bp1	7.83426e-11	0.407832	0.538	0.664	1.59552e-06	M	UP
Ckb	8.72702e-13	0.407263	0.794	0.863	1.77734e-08	M	UP
Rbms1	1.68647e-11	0.404132	0.53	0.667	3.43466e-07	M	UP
Ap1b1	2.22081e-06	0.404041	0.357	0.457	0.0452289	M	UP
Cd93	1.20617e-09	0.403991	0.607	0.72	2.45649e-05	M	UP
Ltc4s	4.81582e-06	0.403019	0.332	0.459	0.098079	M	UP
Rap1b	7.18238e-19	0.402993	0.918	0.95	1.46276e-14	M	UP
Rgl1	2.38656e-10	0.402128	0.412	0.588	4.86048e-06	M	UP
Nfkbiz	1.69008e-15	0.401074	0.83	0.902	3.44203e-11	M	UP
Ccl12	2.17142e-05	0.399997	0.401	0.524	0.442232	M	UP
Nxpe5	5.45205e-13	0.3992	0.209	0.462	1.11036e-08	M	UP
Mxd1	3.22834e-06	0.397131	0.201	0.319	0.0657483	M	UP
Bmp2k	1.06341e-08	0.395552	0.478	0.602	0.000216574	M	UP
Ifitm3	1.48151e-12	0.394105	0.904	0.916	3.01723e-08	M	UP
Ptges3	3.39404e-10	0.393434	0.533	0.633	6.9123e-06	M	UP
Ccr5	4.97381e-08	0.392249	0.547	0.636	0.00101297	M	UP
Fus	1.65234e-10	0.391577	0.604	0.681	3.36516e-06	M	UP
Fosb	5.64169e-12	0.389758	0.643	0.79	1.14899e-07	M	UP
Lgmn	3.78528e-15	0.388943	0.995	0.994	7.70911e-11	M	UP
Ywhab	4.32402e-10	0.388319	0.687	0.759	8.80629e-06	M	UP
Id2	1.03888e-06	0.38755	0.75	0.807	0.0211578	M	UP
Cfl1	3.83828e-23	0.386669	0.962	0.989	7.81705e-19	M	UP
Coro1b	2.048e-13	0.385615	0.104	0.311	4.17096e-09	M	UP
Mpp1	9.38354e-06	0.3837	0.632	0.65	0.191105	M	UP
Ywhah	2.38852e-08	0.380606	0.676	0.748	0.000486446	M	UP
Stip1	3.55236e-08	0.380544	0.299	0.443	0.000723473	M	UP
Eps8	6.53039e-08	0.37759	0.209	0.373	0.00132998	M	UP
Emc1	0.0001697	0.375485	0.198	0.291	1	M	UP
Cap1	2.70168e-10	0.374733	0.736	0.787	5.50225e-06	M	UP
Arpc2	3.81288e-20	0.372543	0.937	0.972	7.76532e-16	M	UP
Canx	4.6635e-13	0.372463	0.813	0.868	9.49769e-09	M	UP
Stard8	1.63348e-06	0.372046	0.291	0.429	0.0332675	M	UP
Vcp	2.30009e-09	0.370524	0.596	0.689	4.68437e-05	M	UP
Ranbp1	2.69742e-06	0.370215	0.547	0.599	0.0549356	M	UP
Rab31	1.01851e-07	0.369765	0.341	0.482	0.0020743	M	UP
Kras	2.95443e-07	0.369528	0.382	0.487	0.00601699	M	UP
Ssr3	2.06947e-09	0.368346	0.489	0.599	4.21468e-05	M	UP
Cdkn1a	1.08052e-09	0.367676	0.712	0.804	2.20058e-05	M	UP
Cd81	2.14373e-07	0.367487	0.566	0.658	0.00436593	M	UP
Ehd1	2.75101e-06	0.367474	0.352	0.468	0.056027	M	UP
Atp2a2	2.88096e-08	0.366864	0.456	0.569	0.000586737	M	UP
Pmp22	9.76589e-06	0.366203	0.283	0.423	0.198892	M	UP
Lcp1	2.13374e-13	0.363987	0.898	0.916	4.34558e-09	M	UP
Nucks1	6.68796e-09	0.363488	0.393	0.535	0.000136207	M	UP
Ptbp3	1.59629e-09	0.362403	0.717	0.768	3.25101e-05	M	UP
Ppp2ca	3.87524e-07	0.36232	0.64	0.692	0.00789232	M	UP
Cebpb	1.83991e-10	0.362291	0.824	0.88	3.74716e-06	M	UP
Ran	2.24404e-08	0.361045	0.717	0.737	0.000457021	M	UP
Id3	5.78905e-08	0.360853	0.467	0.608	0.001179	M	UP
Ywhag	6.5147e-07	0.360392	0.434	0.527	0.0132678	M	UP
Sdcbp	2.18946e-14	0.359436	0.909	0.955	4.45905e-10	M	UP
Il10	9.6539e-06	0.357722	0.168	0.294	0.196611	M	UP
Tubb6	1.63479e-07	0.355981	0.308	0.448	0.00332942	M	UP
Cdc42se1	1.34081e-06	0.355275	0.426	0.513	0.0273069	M	UP
Tln1	7.19022e-10	0.355227	0.706	0.759	1.46436e-05	M	UP
Calr	6.73402e-14	0.354701	0.89	0.927	1.37145e-09	M	UP
Emilin2	9.57522e-09	0.354575	0.357	0.51	0.000195009	M	UP
Hspa5	6.53561e-14	0.354121	0.953	0.955	1.33104e-09	M	UP
Set	2.17727e-09	0.352745	0.706	0.759	4.43423e-05	M	UP
Dpysl2	2.88177e-07	0.351781	0.505	0.605	0.00586902	M	UP
Hnrnpa3	2.30063e-10	0.351382	0.75	0.807	4.68546e-06	M	UP
Anxa2	6.35199e-05	0.351112	0.673	0.675	1	M	UP
Ywhae	2.02328e-14	0.349852	0.849	0.885	4.12061e-10	M	UP
Sfpq	9.69152e-13	0.349273	0.72	0.79	1.97378e-08	M	UP
Dync1h1	2.69465e-05	0.34873	0.456	0.527	0.548793	M	UP
Pxn	1.52937e-09	0.348411	0.316	0.482	3.11472e-05	M	UP
Tpr	1.42476e-08	0.346143	0.725	0.776	0.000290166	M	UP
Elavl1	1.69579e-05	0.345984	0.407	0.485	0.345364	M	UP
Cd83	6.46436e-07	0.344483	0.709	0.762	0.0131653	M	UP
Calml4	1.35538e-08	0.342811	0.154	0.314	0.000276037	M	UP
Actr2	2.74243e-09	0.34193	0.687	0.748	5.58524e-05	M	UP
Ywhaz	1.19229e-10	0.341669	0.646	0.754	2.42822e-06	M	UP
Mtss1	2.37563e-06	0.339619	0.434	0.549	0.0483821	M	UP
Tpm4	1.0484e-05	0.338887	0.423	0.49	0.213517	M	UP
Trib1	6.87399e-06	0.338884	0.615	0.661	0.139996	M	UP
Ccnd2	1.05162e-10	0.337661	0.071	0.241	2.14173e-06	M	UP
Mat2a	5.69023e-07	0.337003	0.687	0.728	0.0115887	M	UP
2610507B11Rik	1.05323e-06	0.336939	0.39	0.507	0.0214502	M	UP
Hspa9	9.09904e-09	0.335876	0.437	0.563	0.000185311	M	UP
Ap1s2	6.00744e-06	0.335522	0.368	0.473	0.122348	M	UP
Eif4e	1.97715e-08	0.334477	0.489	0.605	0.000402666	M	UP
Manf	2.18298e-06	0.333045	0.67	0.681	0.0444586	M	UP
Cndp2	2.07271e-05	0.33211	0.662	0.678	0.422127	M	UP
Runx1	1.19235e-07	0.331931	0.684	0.759	0.00242833	M	UP
Capza1	9.77688e-06	0.331469	0.527	0.599	0.199116	M	UP
Tm9sf3	4.91582e-06	0.329227	0.563	0.616	0.100116	M	UP
Ldha	4.79757e-07	0.328282	0.703	0.723	0.00977074	M	UP
C5ar1	8.87227e-08	0.328246	0.607	0.689	0.00180693	M	UP
Hip1	3.04589e-08	0.327823	0.192	0.347	0.000620326	M	UP
Rpn2	9.82411e-06	0.327809	0.56	0.622	0.200078	M	UP
Calm1	2.48244e-17	0.326905	0.962	0.983	5.05575e-13	M	UP
Ier2	7.29947e-09	0.325879	0.64	0.725	0.000148661	M	UP
Tardbp	3.86003e-06	0.320408	0.374	0.471	0.0786134	M	UP
Pitpna	9.85621e-07	0.320217	0.755	0.793	0.0200732	M	UP
Rcc2	1.98775e-07	0.320128	0.28	0.423	0.00404825	M	UP
Cfp	1.80165e-05	0.319931	0.536	0.605	0.366924	M	UP
Rhob	0.000146574	0.319407	0.613	0.65	1	M	UP
Hnrnpf	1.34268e-09	0.31752	0.832	0.849	2.7345e-05	M	UP
Dusp5	0.000199655	0.317405	0.201	0.294	1	M	UP
Itgam	9.45134e-06	0.317392	0.5	0.574	0.192486	M	UP
Irf7	0.00286516	0.316595	0.212	0.283	1	M	UP
Psmd2	8.18006e-05	0.316434	0.456	0.515	1	M	UP
Hnrnpab	6.58019e-08	0.315488	0.657	0.725	0.00134012	M	UP
Hnrnpa2b1	4.07319e-12	0.314558	0.857	0.91	8.29545e-08	M	UP
Trip12	3.43983e-06	0.313199	0.533	0.608	0.0700556	M	UP
Capzb	9.62938e-10	0.312697	0.901	0.919	1.96112e-05	M	UP
Phlda1	6.22291e-06	0.308936	0.429	0.552	0.126736	M	UP
Rhoa	4.97856e-11	0.308729	0.879	0.933	1.01393e-06	M	UP
Bst2	0.000443858	0.308105	0.313	0.381	1	M	UP
Man1a	4.42027e-06	0.307673	0.503	0.585	0.0900232	M	UP
BC005537	3.25974e-10	0.307187	0.89	0.913	6.63879e-06	M	UP
Arsb	0.000107177	0.306997	0.527	0.608	1	M	UP
Hsph1	1.92928e-05	0.306367	0.22	0.325	0.392918	M	UP
Ifitm2	4.72257e-10	0.30569	0.882	0.919	9.61799e-06	M	UP
Crk	0.000245882	0.30527	0.387	0.462	1	M	UP
Csde1	5.75105e-06	0.304377	0.635	0.7	0.117126	M	UP
Actn4	0.000337947	0.304249	0.319	0.398	1	M	UP
Lmna	5.96047e-05	0.303214	0.418	0.51	1	M	UP
Zc3hav1	1.29411e-05	0.303036	0.324	0.434	0.263559	M	UP
Lyn	8.24628e-11	0.302823	0.766	0.838	1.67944e-06	M	UP
Tmem50b	0.0002768	0.302675	0.228	0.311	1	M	UP
Atp6ap1	1.80302e-05	0.302602	0.503	0.566	0.367203	M	UP
Rab3il1	3.19319e-08	0.302095	0.569	0.655	0.000650326	M	UP
Etf1	5.1545e-06	0.301904	0.541	0.599	0.104977	M	UP
Slc12a7	1.46438e-10	0.301618	0.071	0.238	2.98235e-06	M	UP
Ptp4a2	9.59954e-10	0.301083	0.857	0.868	1.95504e-05	M	UP
Eif4g1	5.57011e-06	0.300379	0.426	0.518	0.113441	M	UP
Apold1	0.00278631	0.299748	0.217	0.3	1	M	UP
Rad23b	0.000124881	0.298836	0.368	0.431	1	M	UP
B4galt5	1.59457e-06	0.297492	0.242	0.37	0.0324751	M	UP
Dek	0.000434256	0.295476	0.588	0.56	1	M	UP
Glud1	1.44268e-06	0.294521	0.654	0.714	0.0293817	M	UP
Tnfaip3	3.42107e-06	0.294341	0.563	0.644	0.0696735	M	UP
Cdc42	1.00897e-16	0.29369	0.97	0.992	2.05486e-12	M	UP
Bach1	2.33221e-05	0.293651	0.668	0.697	0.474978	M	UP
Rab11fip5	0.000103717	0.293351	0.275	0.367	1	M	UP
Stat3	6.65254e-06	0.293034	0.591	0.644	0.135486	M	UP
Etv1	7.80249e-09	0.292927	0.085	0.244	0.000158906	M	UP
Tob2	1.16391e-08	0.292771	0.736	0.812	0.000237042	M	UP
Dhx15	0.000215986	0.292375	0.393	0.459	1	M	UP
Pdia3	8.08991e-06	0.291407	0.637	0.672	0.164759	M	UP
Tcf4	2.19032e-07	0.288818	0.654	0.72	0.0044608	M	UP
Tra2b	5.71425e-05	0.287318	0.533	0.58	1	M	UP
Vim	5.61629e-06	0.285997	0.876	0.88	0.114381	M	UP
Cited2	0.0021145	0.284402	0.602	0.627	1	M	UP
Arpc5	1.76806e-08	0.284257	0.868	0.866	0.000360084	M	UP
Ubald2	4.61374e-05	0.283567	0.324	0.437	0.939635	M	UP
Rps3a1	1.13068e-18	0.283535	0.989	0.997	2.30274e-14	M	UP
Zcchc24	2.46589e-06	0.283226	0.184	0.325	0.0502203	M	UP
Nlrp3	0.000147254	0.282847	0.508	0.58	1	M	UP
Dnaja1	4.21937e-06	0.282457	0.775	0.759	0.0859317	M	UP
Eif5a	6.75439e-06	0.282019	0.821	0.832	0.13756	M	UP
Snx6	0.0087626	0.281834	0.514	0.496	1	M	UP
Ifrd1	0.00014978	0.281826	0.607	0.667	1	M	UP
Dusp1	1.30605e-08	0.281783	0.838	0.919	0.00026599	M	UP
Nav1	0.000356341	0.280995	0.363	0.437	1	M	UP
Spred1	7.11355e-05	0.280994	0.25	0.356	1	M	UP
Cotl1	2.30063e-08	0.280153	0.86	0.891	0.000468547	M	UP
Arhgdia	8.81483e-09	0.279707	0.865	0.852	0.000179523	M	UP
Camkk2	0.000219308	0.279416	0.121	0.213	1	M	UP
Ifi204	0.00176865	0.279392	0.489	0.535	1	M	UP
Anp32b	9.30755e-05	0.279389	0.676	0.7	1	M	UP
Pros1	2.48118e-06	0.279344	0.28	0.417	0.0505318	M	UP
Uqcrq	3.99181e-08	0.278837	0.821	0.854	0.000812971	M	UP
Nop58	0.000620283	0.278434	0.258	0.342	1	M	UP
Fos	2.77239e-07	0.277703	0.89	0.922	0.00564624	M	UP
Mcm3	0.000534267	0.277479	0.179	0.261	1	M	UP
Kpnb1	9.55592e-05	0.276672	0.321	0.409	1	M	UP
Camk1	0.000529153	0.276122	0.698	0.695	1	M	UP
Col1a2	9.4774e-05	0.276112	0.195	0.311	1	M	UP
Slc9a9	3.68783e-05	0.275671	0.272	0.398	0.751064	M	UP
Pdcd6ip	0.000351019	0.275311	0.582	0.611	1	M	UP
Pim1	4.28062e-06	0.274914	0.821	0.877	0.0871791	M	UP
Xbp1	0.00746897	0.273222	0.374	0.42	1	M	UP
Tmed5	8.72232e-05	0.272966	0.47	0.529	1	M	UP
Jpt1	9.53817e-09	0.272509	0.758	0.81	0.000194254	M	UP
Ranbp2	4.14542e-05	0.27243	0.492	0.557	0.844256	M	UP
Picalm	1.54491e-07	0.272182	0.838	0.896	0.00314637	M	UP
Snrpb	0.000282941	0.272106	0.698	0.683	1	M	UP
Cd44	0.00141296	0.272092	0.64	0.627	1	M	UP
Npl	0.000817122	0.271164	0.124	0.207	1	M	UP
Rad23a	0.000219722	0.270406	0.176	0.269	1	M	UP
Maff	0.00852324	0.270019	0.376	0.431	1	M	UP
Nme1	1.97929e-06	0.270014	0.577	0.653	0.0403102	M	UP
Il10ra	0.00056481	0.270013	0.511	0.535	1	M	UP
Xpo1	0.000488512	0.269244	0.272	0.35	1	M	UP
Ddx39b	0.000203213	0.269236	0.467	0.513	1	M	UP
Dnajb4	0.000104853	0.268939	0.179	0.28	1	M	UP
Abce1	0.000681135	0.268759	0.154	0.235	1	M	UP
Clint1	0.000209941	0.268438	0.478	0.543	1	M	UP
Cnbp	0.000904693	0.268252	0.659	0.644	1	M	UP
Cers2	0.00564283	0.267874	0.44	0.457	1	M	UP
Actb	3.85226e-16	0.26744	1	1	7.84552e-12	M	UP
Csnk1a1	3.21642e-06	0.266092	0.706	0.737	0.0655057	M	UP
Mdm2	0.00128282	0.265425	0.418	0.485	1	M	UP
Prkacb	8.8657e-05	0.265337	0.352	0.445	1	M	UP
Gm47283	2.1631e-05	0.265064	0.286	0.395	0.440537	M	UP
Susd6	0.00102861	0.265051	0.404	0.465	1	M	UP
Nrros	0.000884621	0.264856	0.596	0.63	1	M	UP
Psd3	2.96182e-05	0.264772	0.154	0.275	0.603205	M	UP
Fkbp4	1.41436e-05	0.263757	0.22	0.331	0.288049	M	UP
Rnf149	5.92101e-05	0.263633	0.61	0.664	1	M	UP
Dennd5a	0.00231886	0.26356	0.445	0.482	1	M	UP
Fam49b	1.76465e-06	0.263331	0.791	0.835	0.035939	M	UP
Jund	4.87079e-06	0.263205	0.841	0.868	0.0991986	M	UP
Sept8	4.91343e-05	0.263194	0.162	0.269	1	M	UP
Rnf141	1.22588e-06	0.263189	0.209	0.356	0.0249663	M	UP
Dusp3	0.00095274	0.263061	0.398	0.457	1	M	UP
Eps15	6.26474e-05	0.262891	0.379	0.476	1	M	UP
Crem	0.000106667	0.262283	0.258	0.364	1	M	UP
Tmem8	1.55887e-06	0.261632	0.118	0.246	0.0317479	M	UP
Pfn1	1.18229e-12	0.261152	0.995	0.978	2.40786e-08	M	UP
mt-Nd3	4.83681e-09	0.261064	0.956	0.961	9.85064e-05	M	UP
Trim30a	0.0232983	0.25997	0.429	0.445	1	M	UP
Ppp1r9b	6.85323e-05	0.259688	0.371	0.459	1	M	UP
Osbpl8	0.00987928	0.259358	0.437	0.465	1	M	UP
Zc3h12a	0.0014483	0.259241	0.291	0.356	1	M	UP
Gab1	0.000467387	0.259075	0.176	0.263	1	M	UP
Sf1	0.000880097	0.259011	0.429	0.482	1	M	UP
Pole4	0.00691706	0.258828	0.354	0.395	1	M	UP
Hnrnph1	3.15343e-06	0.258721	0.615	0.695	0.0642228	M	UP
Midn	0.000301091	0.258434	0.313	0.403	1	M	UP
Aplp2	0.000456218	0.258093	0.591	0.636	1	M	UP
Nipa2	0.000531932	0.257967	0.36	0.431	1	M	UP
2900097C17Rik	8.23264e-05	0.257913	0.42	0.501	1	M	UP
Kif5b	0.000938561	0.257654	0.547	0.566	1	M	UP
Ssh2	0.00103162	0.25744	0.429	0.501	1	M	UP
Odc1	0.00345527	0.257184	0.217	0.283	1	M	UP
Cct3	0.001076	0.257163	0.467	0.493	1	M	UP
Snrpd3	0.00319552	0.256255	0.368	0.415	1	M	UP
Pgk1	0.00122148	0.255863	0.527	0.56	1	M	UP
Basp1	0.000109153	0.255809	0.692	0.731	1	M	UP
Fam91a1	9.0871e-05	0.255504	0.217	0.319	1	M	UP
Cbfb	0.000704617	0.255411	0.209	0.294	1	M	UP
Ncf1	0.000196872	0.255393	0.574	0.605	1	M	UP
Dck	0.000239654	0.255257	0.184	0.283	1	M	UP
Far1	0.00149124	0.255189	0.255	0.333	1	M	UP
Ccnl1	2.868e-05	0.2549	0.813	0.81	0.584097	M	UP
Arf3	0.000218129	0.254859	0.451	0.513	1	M	UP
Pitpnc1	2.44607e-06	0.254337	0.255	0.384	0.0498167	M	UP
Gspt1	0.00169702	0.254233	0.437	0.487	1	M	UP
Eea1	0.000493076	0.254046	0.338	0.417	1	M	UP
Mob1a	0.00189775	0.254012	0.588	0.611	1	M	UP
Tfrc	4.01663e-06	0.253557	0.165	0.3	0.0818027	M	UP
Nfil3	0.000181524	0.253336	0.206	0.305	1	M	UP
Serbp1	1.52355e-06	0.253217	0.805	0.807	0.0310285	M	UP
Rab7b	8.78874e-06	0.251504	0.585	0.681	0.178992	M	UP
Gnai3	0.0166796	0.251345	0.319	0.367	1	M	UP
Clcn5	0.000185074	0.251238	0.187	0.297	1	M	UP
Rab10	4.17027e-05	0.250706	0.566	0.639	0.849317	M	UP
Hnrnpu	7.68046e-07	0.250091	0.816	0.857	0.015642	M	UP
U2af2	4.11808e-05	0.250086	0.338	0.443	0.838688	M	UP
AU020206	2.05801e-08	-0.250754	0.464	0.235	0.000419135	M	DN
Rpl3	1.50803e-14	-0.250844	0.989	0.958	3.07125e-10	M	DN
Rps18	4.40378e-10	-0.251028	0.953	0.902	8.96873e-06	M	DN
Ms4a6b	5.91902e-08	-0.251291	0.745	0.527	0.00120547	M	DN
Ecm1	1.14414e-07	-0.251835	0.31	0.143	0.00233015	M	DN
Rps10	3.48875e-15	-0.252245	0.992	0.975	7.10519e-11	M	DN
Eif3f	4.74575e-10	-0.254927	0.893	0.756	9.6652e-06	M	DN
Ighm	0.00104429	-0.25544	0.646	0.538	1	M	DN
Cxcl16	8.73858e-07	-0.25573	0.849	0.681	0.017797	M	DN
Cd63	0.00262137	-0.255975	0.832	0.812	1	M	DN
Gm2a	7.05021e-09	-0.257219	0.745	0.583	0.000143585	M	DN
Glipr1	1.543e-09	-0.257392	0.335	0.134	3.14246e-05	M	DN
Rpl6	6.35196e-15	-0.260936	0.962	0.966	1.29364e-10	M	DN
Psenen	5.18322e-10	-0.261138	0.775	0.56	1.05561e-05	M	DN
Naca	7.65264e-12	-0.263124	0.945	0.899	1.55854e-07	M	DN
Tmsb10	1.0545e-06	-0.263501	0.876	0.784	0.0214759	M	DN
Jun	8.29447e-05	-0.265005	0.769	0.619	1	M	DN
Plxdc2	6.77825e-07	-0.268213	0.448	0.261	0.0138046	M	DN
Rpl27a	3.61453e-19	-0.268248	0.995	0.978	7.36135e-15	M	DN
B2m	2.42213e-16	-0.26911	0.997	0.986	4.93291e-12	M	DN
Aph1c	2.51561e-12	-0.269229	0.407	0.16	5.1233e-08	M	DN
Fam46c	0.000586754	-0.269676	0.423	0.297	1	M	DN
Fxyd5	9.25233e-05	-0.269817	0.832	0.754	1	M	DN
Cd48	1.99159e-08	-0.271188	0.712	0.507	0.000405608	M	DN
Rtcb	4.19372e-09	-0.271698	0.541	0.3	8.54094e-05	M	DN
P2rx4	1.22211e-08	-0.273219	0.585	0.361	0.000248896	M	DN
Rnh1	5.02509e-06	-0.274019	0.588	0.429	0.102341	M	DN
Bmyc	8.30057e-08	-0.274098	0.484	0.266	0.00169049	M	DN
Rnaset2a	2.51395e-09	-0.274178	0.75	0.571	5.1199e-05	M	DN
Fam105a	1.52846e-10	-0.275365	0.676	0.434	3.11285e-06	M	DN
Cst3	3.58699e-09	-0.27584	0.992	0.989	7.30526e-05	M	DN
Cox4i1	2.67414e-16	-0.277472	0.97	0.978	5.44615e-12	M	DN
Arl11	2.84352e-12	-0.278249	0.365	0.134	5.79111e-08	M	DN
Sugt1	5.65266e-10	-0.281205	0.478	0.238	1.15122e-05	M	DN
Rpl9	4.3799e-20	-0.281239	0.992	0.989	8.92011e-16	M	DN
Pltp	3.28149e-05	-0.282778	0.871	0.835	0.668309	M	DN
Ldhb	2.90738e-13	-0.283805	0.313	0.092	5.92117e-09	M	DN
S100a4	0.0020767	-0.284146	0.272	0.171	1	M	DN
Cox7a2l	2.41608e-08	-0.285547	0.816	0.655	0.000492059	M	DN
Rpl23	1.3435e-23	-0.285792	0.995	0.98	2.73616e-19	M	DN
Ndufa13	1.05965e-08	-0.2865	0.797	0.611	0.000215808	M	DN
Ddt	1.1366e-14	-0.286646	0.429	0.157	2.31479e-10	M	DN
Rpl28	1.00862e-19	-0.287019	0.992	0.969	2.05416e-15	M	DN
Aldoa	8.04766e-05	-0.289555	0.657	0.555	1	M	DN
Esd	1.98277e-08	-0.290341	0.695	0.476	0.000403811	M	DN
Pmepa1	0.000265199	-0.290904	0.486	0.356	1	M	DN
Rpl17	2.69965e-18	-0.292084	0.992	0.972	5.4981e-14	M	DN
Ramp1	3.02573e-13	-0.292177	0.33	0.101	6.1622e-09	M	DN
Glmp	8.15213e-09	-0.293849	0.648	0.429	0.000166026	M	DN
Scarb2	4.64657e-07	-0.295681	0.637	0.457	0.00946321	M	DN
Hpgd	1.72208e-05	-0.297389	0.47	0.322	0.350719	M	DN
Hebp1	1.58936e-07	-0.300805	0.624	0.417	0.0032369	M	DN
Rpl18a	6.22913e-18	-0.302594	0.986	0.983	1.26862e-13	M	DN
Rps9	1.1213e-21	-0.305311	1	0.997	2.28365e-17	M	DN
Igsf6	2.28252e-12	-0.305605	0.58	0.291	4.64857e-08	M	DN
Cd300a	4.84776e-09	-0.306588	0.618	0.417	9.87294e-05	M	DN
Ctsz	1.38268e-06	-0.307958	0.931	0.888	0.0281596	M	DN
Rpl34	3.5711e-21	-0.310842	0.984	0.955	7.2729e-17	M	DN
Sap18	3.95454e-10	-0.311367	0.637	0.392	8.05382e-06	M	DN
Axl	8.15222e-12	-0.313878	0.684	0.42	1.66028e-07	M	DN
Rpl21	8.76244e-20	-0.315033	0.962	0.924	1.78456e-15	M	DN
Ypel3	3.9679e-12	-0.315304	0.547	0.28	8.08103e-08	M	DN
Smpdl3a	1.81495e-09	-0.321371	0.453	0.244	3.69633e-05	M	DN
H2-D1	2.13424e-16	-0.322159	0.992	0.992	4.34659e-12	M	DN
Rpl29	6.30401e-12	-0.326287	0.593	0.325	1.28388e-07	M	DN
Cd68	9.54493e-05	-0.327053	0.83	0.801	1	M	DN
Sat1	1.40299e-13	-0.330602	0.951	0.857	2.85734e-09	M	DN
Pold4	3.63726e-13	-0.335227	0.522	0.255	7.40764e-09	M	DN
Fau	2.00903e-27	-0.34031	1	0.992	4.0916e-23	M	DN
Eif3h	7.78205e-12	-0.346971	0.827	0.633	1.58489e-07	M	DN
Cd74	3.56877e-06	-0.347465	0.942	0.882	0.0726815	M	DN
Ftl1	1.85658e-11	-0.347631	1	1	3.78111e-07	M	DN
Rpl19	1.0478e-31	-0.347733	0.989	0.978	2.13396e-27	M	DN
Fam26f	1.33915e-19	-0.353147	0.346	0.067	2.7273e-15	M	DN
Rgs2	1.73414e-06	-0.35515	0.703	0.493	0.0353175	M	DN
Rpl24	5.42365e-25	-0.355426	0.992	0.952	1.10458e-20	M	DN
Mif	1.03511e-06	-0.356613	0.712	0.569	0.0210811	M	DN
Hist1h1c	4.39095e-10	-0.357439	0.308	0.115	8.94262e-06	M	DN
Gngt2	2.786e-09	-0.358435	0.599	0.381	5.67398e-05	M	DN
Pfdn5	1.2096e-19	-0.363066	0.931	0.826	2.46346e-15	M	DN
Rpl11	9.94401e-27	-0.367577	0.978	0.958	2.0252e-22	M	DN
Rpl15	8.39865e-22	-0.367999	0.975	0.919	1.71047e-17	M	DN
[truncated: 2,870 more rows]
