# Supplementary material for: Deciphering mouse uterine receptivity for embryo implantation at single‐cell resolution
Source: Cell Prolif. 2021 Sep 23;54(11):e13128. doi: 10.1111/cpr.13128 (PMC8560620; doi:10.1111/cpr.13128)
Supplement: Supplementary file 6 — Table S3 [file CPR-54-e13128-s004.xls]

## Sheet: Sheet1
Supplementary Table 3. The complete list of differentially expressed genes for LE.
gene_symbol	p_val	avg_logFC	pct.1	pct.2	p_val_adj
Tmem158	1.25545e-09	1.63114	0.642	0.952	2.55685e-05
Ctgf	6.05826e-09	1.44206	0.396	1	0.000123383
Ythdc1	2.46206e-07	1.43061	0.792	0.952	0.00501423
Alox15	6.44546e-10	1.396	0.377	1	1.31268e-05
Gpx1	6.07982e-10	1.33497	0.887	1	1.23822e-05
S100g	3.92546e-08	1.3273	0.755	1	0.000799458
Tm4sf1	2.97031e-07	1.29725	0.472	0.905	0.00604933
Nr4a2	2.13736e-07	1.26016	0.679	0.952	0.00435294
Nudt19	1.20398e-09	1.25105	0.679	1	2.45203e-05
Pafah1b3	1.12558e-10	1.2065	0.792	1	2.29236e-06
Hspb1	3.48856e-06	1.16118	0.83	0.952	0.0710481
Edn1	6.5958e-05	1.12411	0.66	0.857	1
Coch	1.16321e-11	1.03985	0.019	0.762	2.36899e-07
Pmvk	4.60076e-08	1.03519	0.717	1	0.000936991
Cnn3	1.06134e-08	1.00403	0.887	1	0.000216152
Krt17	5.63408e-05	0.974479	0.208	0.667	1
Ranbp2	0.0162488	0.973996	0.698	0.905	1
Slc1a1	4.83702e-09	0.931862	0.642	1	9.85108e-05
Mt1	8.28377e-08	0.929812	0.887	1	0.00168707
Nr4a3	1.17318e-05	0.916949	0.585	0.952	0.23893
Tmed3	9.78781e-08	0.904091	0.415	0.857	0.00199339
Nudt4	2.11232e-07	0.898978	0.736	0.952	0.00430194
Ctla2a	5.2614e-05	0.88599	0.415	0.857	1
Dusp5	2.69406e-05	0.885065	0.717	0.905	0.548671
Sorl1	1.19392e-08	0.863764	0.604	1	0.000243154
Areg	0.00255031	0.861175	0.34	0.667	1
Isg20	6.21241e-07	0.849109	0.736	0.952	0.0126522
Zyx	7.89709e-09	0.845284	0.434	1	0.000160832
Rps27	2.6357e-10	0.837857	0.943	1	5.36788e-06
Emd	0.000226743	0.80733	0.66	0.857	1
1700037H04Rik	6.64696e-08	0.805447	0.415	0.905	0.00135372
Prss23	1.24705e-06	0.800711	0.472	0.952	0.0253975
Rgs2	5.86123e-06	0.796225	0.113	0.571	0.11937
Cep78	5.06407e-07	0.792795	0.189	0.714	0.0103135
Trim15	1.21616e-05	0.772373	0.057	0.476	0.247684
Nr4a1	3.82796e-05	0.746173	0.736	0.952	0.779602
Gm35572	1.77344e-12	0.716251	0	0.762	3.61178e-08
Ldhd	0.00399858	0.715942	0.208	0.524	1
Picalm	1.00276e-06	0.713111	0.66	1	0.0204223
Abca1	2.70826e-08	0.711577	0.302	0.857	0.000551565
Rasd1	5.93766e-06	0.711204	0.585	0.952	0.120926
Ckb	0.000137912	0.706231	0.679	1	1
Plscr2	0.000872957	0.700913	0.547	0.81	1
Smchd1	6.1366e-05	0.69857	0.604	0.857	1
Cln5	3.70201e-06	0.69348	0.698	1	0.0753951
Cryab	0.00900012	0.692129	0.132	0.381	1
Mt2	2.55178e-05	0.684398	0.868	1	0.519696
Klf4	0.000145261	0.683138	0.774	0.952	1
Ammecr1	1.30372e-05	0.68288	0.66	0.905	0.265516
Fermt2	2.2079e-06	0.674354	0.453	0.857	0.044966
Glul	4.06488e-07	0.671581	0.811	1	0.00827853
Lipa	2.50093e-07	0.670316	0.321	0.905	0.00509339
Rps27rt	7.34542e-06	0.665823	0.623	0.905	0.149597
Kif5c	6.62039e-06	0.663512	0.377	0.857	0.134831
Arhgap17	8.1725e-07	0.662242	0.509	0.905	0.0166441
Ccdc138	0.00171644	0.659354	0.189	0.524	1
Plekhs1	2.01225e-06	0.64759	0.83	1	0.0409814
Cdkn1c	0.000272679	0.634408	0.453	0.762	1
Acot7	8.98845e-06	0.63069	0.849	0.952	0.183059
Ctsb	4.1909e-07	0.629225	0.925	1	0.00853518
Fos	0.000151047	0.626162	0.925	0.952	1
Pmp22	6.36759e-06	0.625918	0.604	0.952	0.129682
Acod1	0.00900964	0.620629	0.472	0.714	1
Oat	4.25858e-06	0.617001	0.509	0.905	0.0867302
Gem	0.00875974	0.614057	0.415	0.619	1
Mast4	2.04516e-05	0.6085	0.717	0.952	0.416517
Gabarap	3.52731e-07	0.594941	0.868	0.952	0.00718373
Arih1	0.00664446	0.592932	0.698	0.952	1
Slc2a3	0.021745	0.592904	0.491	0.762	1
Serping1	4.38635e-06	0.590582	0.491	0.952	0.0893324
Alkbh5	4.49274e-06	0.590477	0.717	1	0.0914992
Mme	4.4063e-05	0.589523	0.868	0.952	0.897386
Dus1l	1.33872e-05	0.587798	0.679	0.952	0.272644
Chp1	3.2301e-06	0.587646	0.434	0.81	0.0657842
Ociad2	2.26497e-06	0.576465	0.302	0.762	0.0461284
Gpx2	0.00064062	0.573344	0.698	0.952	1
Grn	3.01572e-06	0.572796	0.811	1	0.0614182
Fkbp1a	3.08284e-05	0.567948	0.811	0.952	0.627851
Tmem176a	0.00019347	0.565296	0.83	0.952	1
Atf3	0.00257524	0.563378	0.811	0.952	1
Nipsnap3b	4.2894e-06	0.562812	0.547	0.905	0.0873578
Pthlh	0.0259149	0.562291	0.264	0.476	1
Dusp1	0.00164376	0.557274	0.811	0.905	1
Hopx	0.000698219	0.556431	0.774	0.952	1
Ebpl	0.000131888	0.553583	0.434	0.81	1
Fosb	0.000453628	0.549761	0.811	0.952	1
Clasp2	0.00480577	0.548767	0.415	0.714	1
Use1	0.000193433	0.545597	0.698	0.952	1
Il17rb	1.54409e-05	0.540277	0.717	1	0.314469
Chmp1b	0.00026142	0.540222	0.642	0.905	1
Ehd1	8.79799e-05	0.536109	0.509	0.81	1
Abracl	6.09768e-06	0.532459	0.849	1	0.124185
Nop53	0.00449156	0.52941	0.736	0.952	1
Ndrg1	0.000522235	0.52932	0.585	0.81	1
Col1a1	0.0108225	0.528892	0.17	0.429	1
Btg2	0.000101779	0.524586	0.887	0.952	1
Actg1	2.71113e-05	0.523814	0.962	1	0.552148
Tpt1	3.16183e-09	0.522385	1	1	6.43939e-05
Endod1	6.69351e-05	0.521984	0.434	0.81	1
Marcks	0.000312651	0.513537	0.774	1	1
Bzw2	0.000729474	0.510375	0.774	0.952	1
Pim1	0.00133319	0.505155	0.698	0.952	1
Tmem176b	0.000524076	0.505079	0.849	0.952	1
Dnaja1	0.000265142	0.502541	0.849	1	1
Csrp1	0.00253873	0.502401	0.717	0.952	1
Ppp2r2a	0.000867968	0.500784	0.66	0.905	1
Btbd9	8.57413e-05	0.498695	0.491	0.857	1
Clic4	0.00475597	0.49648	0.547	0.81	1
Hs3st1	6.31953e-06	0.495037	0.113	0.571	0.128703
Pycr2	0.0130578	0.494174	0.604	0.81	1
Itpr2	1.96625e-05	0.493939	0.925	1	0.400446
Fosl2	0.00461048	0.493668	0.811	1	1
Fxyd4	0.000232412	0.49361	0.962	1	1
Cbs	5.4319e-06	0.486275	0.151	0.667	0.110626
Cs	0.00327834	0.48444	0.736	0.905	1
Lap3	0.00024529	0.483068	0.698	0.952	1
Nav3	1.32103e-05	0.482467	0.057	0.476	0.26904
Ifrd1	0.0086729	0.481863	0.755	0.905	1
Trib1	0.00487595	0.479253	0.774	0.905	1
Fam46b	0.0011055	0.476107	0.396	0.714	1
Rbm24	0.000803579	0.475928	0.509	0.857	1
Ctsd	4.38811e-06	0.473364	1	1	0.0893683
Tra2a	0.0171773	0.470464	0.83	0.952	1
Myd88	0.00022352	0.470182	0.755	1	1
Rora	5.61441e-06	0.468631	0.302	0.81	0.114343
Epb41l4aos	0.00252201	0.466188	0.434	0.714	1
Avpi1	0.00889342	0.4631	0.849	0.952	1
Sdcbp	0.00110571	0.462017	0.792	0.952	1
1110008L16Rik	0.000624384	0.461264	0.604	0.905	1
Cebpb	0.0215727	0.459558	0.774	0.905	1
Cobl	0.000430927	0.456848	0.679	0.952	1
Ypel3	0.000653867	0.456808	0.642	0.905	1
Cnn1	1.43009e-05	0.45551	0.132	0.619	0.291251
Trim13	2.61721e-05	0.45371	0.358	0.762	0.533021
Phip	0.0406277	0.453432	0.642	0.857	1
Tubb2b	0.000157903	0.452597	0.415	0.81	1
Cyr61	0.0343518	0.452264	0.774	0.952	1
Rnf149	0.000365534	0.451712	0.736	0.952	1
Cmtm8	0.000871095	0.44836	0.623	0.905	1
Tspan1	0.000867942	0.448162	0.755	1	1
Stx18	0.000781578	0.447501	0.849	1	1
Dusp14	0.000761403	0.445297	0.226	0.571	1
Lgals3	0.00112504	0.44349	0.585	0.905	1
Serpine2	0.0102415	0.442712	0.34	0.619	1
Atp6v1f	4.52436e-06	0.442115	0.811	1	0.0921431
Cald1	0.00404967	0.440458	0.094	0.381	1
Trim26	3.10648e-05	0.439447	0.34	0.81	0.632665
Nfil3	0.000485446	0.439228	0.717	0.952	1
Aldh7a1	0.0368985	0.438793	0.698	0.952	1
Stat3	0.000365534	0.437858	0.717	1	1
Emb	0.00207739	0.43485	0.717	0.952	1
Rps20	3.90996e-06	0.434805	0.962	1	0.0796302
Rfk	0.000535359	0.434449	0.774	0.952	1
Fasn	4.61319e-05	0.43292	0.528	0.857	0.939523
Ly75	1.11261e-07	0.431223	0.038	0.571	0.00226594
Ctxn1	6.38779e-05	0.428637	0.358	0.714	1
1600014C10Rik	8.6971e-05	0.42848	0.038	0.381	1
Rps26	4.38811e-06	0.427928	0.981	1	0.0893683
Cldn7	0.00160702	0.425825	0.887	0.952	1
Map1lc3a	0.0038261	0.425178	0.736	0.905	1
Naca	5.31862e-05	0.424954	0.906	1	1
Alox12e	0.0185924	0.424818	0.358	0.571	1
Eif1	2.17627e-06	0.42253	0.925	1	0.0443218
Fau	4.76052e-07	0.419747	1	1	0.00969528
Psca	1.25119e-05	0.417557	0	0.333	0.254817
Pebp1	0.00296725	0.417477	0.83	0.952	1
Impdh2	0.0014803	0.416368	0.755	0.905	1
Ruvbl2	0.0155678	0.416234	0.302	0.524	1
Slc2a12	0.000114317	0.416066	0.453	0.857	1
Vps37b	0.0127196	0.414739	0.415	0.619	1
Capzb	0.000535359	0.414459	0.774	0.952	1
Fryl	0.000584929	0.413899	0.623	0.905	1
Map2k3	0.00312248	0.413293	0.717	0.905	1
Fam110a	0.000865199	0.409124	0.547	0.857	1
Anxa4	0.000214999	0.408312	0.774	1	1
Zfp622	0.0303579	0.407377	0.642	0.762	1
Rps3a1	6.53481e-06	0.406893	0.943	1	0.133088
Apbb2	0.00023652	0.405792	0.208	0.619	1
Fam110c	4.95866e-05	0.404637	0.245	0.714	1
Rpl37	1.01714e-07	0.403811	0.943	1	0.00207151
Itga6	0.00547496	0.401721	0.755	0.857	1
Slc22a4	0.000345721	0.401336	0.226	0.667	1
Cttnbp2	0.00141551	0.400523	0.396	0.762	1
Mid1ip1	0.000564413	0.399792	0.566	0.905	1
Dot1l	0.000465015	0.399117	0.472	0.857	1
Kdm7a	0.000329126	0.398682	0.623	0.857	1
Usp37	0.00306583	0.398679	0.283	0.571	1
Snapc2	0.026439	0.39856	0.321	0.571	1
Psmd3	6.56588e-05	0.398298	0.83	0.952	1
Ddx58	1.71624e-05	0.397258	0.623	1	0.349529
Slc38a2	0.000247176	0.396326	0.868	0.952	1
Pink1	0.000261464	0.395708	0.321	0.667	1
Rpl39	3.68483e-06	0.395598	0.925	1	0.0750452
Arl6ip1	0.0006957	0.388854	0.83	0.952	1
Rps21	1.52485e-06	0.388592	0.962	1	0.0310552
Ppp1r12c	0.0171822	0.383335	0.226	0.524	1
Rcan1	0.00477772	0.382629	0.34	0.619	1
Lurap1l	0.00211208	0.381331	0.623	0.905	1
C1qtnf4	7.99641e-05	0.380966	0.038	0.381	1
Pim3	0.00211372	0.380919	0.755	0.952	1
Cwc25	0.0240733	0.380689	0.472	0.619	1
Tcp11l2	0.000218388	0.380157	0.434	0.81	1
Paqr5	0.000164085	0.379036	0.245	0.714	1
Rhoa	0.0247784	0.378979	0.811	1	1
Pgf	0.00111762	0.378051	0.226	0.619	1
Zfp703	0.0102646	0.376472	0.736	0.905	1
Hspa1b	0.00321889	0.376398	0.585	0.952	1
Plk3	0.00252473	0.374373	0.547	0.81	1
Ost4	0.00298286	0.373785	0.774	0.952	1
Iars	4.24724e-05	0.37184	0.509	0.857	0.864993
Ncoa7	0.00138422	0.37119	0.774	0.952	1
Pard6b	0.022844	0.370407	0.509	0.714	1
Cldn23	0.00394841	0.369345	0.811	0.952	1
Hip1	1.97251e-08	0.368464	0.075	0.667	0.000401722
Fam107b	0.0131306	0.367838	0.755	0.905	1
Foxn3	0.00451537	0.366769	0.642	0.952	1
Gramd3	0.0256484	0.366189	0.849	1	1
Emc8	0.00247382	0.365737	0.566	0.762	1
Ppdpf	0.00115182	0.364458	0.623	0.952	1
Atxn7	0.00348085	0.364408	0.547	0.81	1
Arhgap44	4.11374e-05	0.36413	0.226	0.714	0.837804
Pax8	0.0237429	0.364083	0.679	0.905	1
Wtip	1.35378e-05	0.363419	0.226	0.714	0.27571
Atp13a3	0.00398182	0.361767	0.623	0.905	1
Azin1	0.00312248	0.36168	0.698	0.952	1
Hebp2	0.000889254	0.360708	0.623	0.857	1
Rbx1	0.000957987	0.360419	0.792	1	1
Nsd2	0.00380389	0.360336	0.377	0.667	1
Pmepa1	0.0014856	0.359806	0.472	0.762	1
Snu13	0.00130609	0.359066	0.755	0.905	1
Slc50a1	0.00687262	0.358625	0.509	0.762	1
Tmod2	5.87925e-05	0.358501	0.34	0.762	1
Numa1	0.0296386	0.357326	0.66	0.81	1
Ipmk	0.0016556	0.356436	0.528	0.762	1
Timp2	0.000138385	0.356428	0.057	0.429	1
Elob	0.00011796	0.356072	0.887	0.952	1
Wipi1	0.020723	0.355435	0.623	0.857	1
Slc25a11	0.00161042	0.353159	0.792	0.952	1
Gjb2	0.00422402	0.352527	0.283	0.619	1
Lrpap1	0.00228548	0.351925	0.792	1	1
Eef1a1	1.08121e-05	0.351718	1	1	0.220198
Fam168a	0.000498598	0.351059	0.34	0.667	1
Med30	0.0014856	0.350883	0.453	0.81	1
Perp	0.00203406	0.35036	0.547	0.857	1
Egr4	0.0163882	0.34937	0.302	0.571	1
Ccnl1	0.00250023	0.349338	0.849	1	1
Pdgfa	0.0324304	0.349218	0.604	0.762	1
Tfcp2l1	0.00107083	0.348847	0.83	0.952	1
Casz1	0.00144949	0.347874	0.698	0.952	1
Ell2	0.0483712	0.34783	0.396	0.571	1
Lamc1	4.03574e-05	0.346596	0.528	0.905	0.82192
Pcyt1b	0.000429691	0.346405	0.245	0.714	1
2310043M15Rik	0.0103695	0.346095	0.321	0.619	1
Vkorc1	1.36854e-05	0.345918	0.396	0.857	0.278717
Etnk1	0.0109938	0.345916	0.868	1	1
Wwtr1	0.0113631	0.345468	0.604	0.762	1
Myl12a	0.00972623	0.34507	0.868	0.952	1
Eif3e	0.00139315	0.34458	0.774	1	1
Pam	0.00227383	0.34284	0.698	0.952	1
Clcn3	0.000881373	0.342421	0.566	0.905	1
Mien1	0.00586985	0.341034	0.774	0.905	1
Eif4e	0.0136542	0.340726	0.736	1	1
Npc2	0.0261405	0.33993	0.792	0.905	1
Slc25a1	0.000178832	0.339776	0.396	0.81	1
Hspa1a	0.00211974	0.339499	0.547	0.857	1
Tnip1	0.00183415	0.338297	0.321	0.667	1
Nde1	0.00634589	0.337747	0.698	0.905	1
Mpzl1	0.00251641	0.337496	0.679	0.857	1
Npm3	0.0115895	0.337493	0.491	0.714	1
Ripply3	2.62194e-06	0.336894	0.038	0.476	0.0533984
Insl6	0.0323907	0.336753	0.566	0.714	1
Rps27a	3.17429e-05	0.336174	0.943	1	0.646476
Nedd8	0.00515722	0.333935	0.811	1	1
Mboat7	0.0270796	0.333284	0.302	0.524	1
Smad1	0.00041247	0.333211	0.528	0.857	1
Oser1	0.00877595	0.333005	0.698	0.905	1
Elf3	0.0261926	0.332079	0.717	0.952	1
Hmbs	0.00550916	0.331652	0.623	0.762	1
Arf6	0.00258469	0.331526	0.585	0.905	1
Plpbp	0.0057268	0.329842	0.472	0.762	1
Fxyd3	0.0125272	0.329695	0.849	0.905	1
Tspo	0.0014028	0.329295	0.755	0.952	1
Cstf3	0.0226141	0.329101	0.698	0.952	1
Emp1	0.0183788	0.327447	0.509	0.81	1
Tmem230	2.08726e-05	0.327016	0.208	0.667	0.425092
Bcl9	0.000889516	0.326623	0.623	0.952	1
Sbno2	0.0295061	0.326332	0.547	0.762	1
Gstp1	0.0464839	0.326301	0.566	0.762	1
Rnf186	0.00238976	0.326233	0.094	0.381	1
Frrs1	0.00263305	0.326179	0.491	0.762	1
Myo1d	0.00180626	0.325446	0.396	0.714	1
Slc39a14	0.00453734	0.325374	0.623	0.952	1
Ippk	0.0120534	0.324806	0.528	0.81	1
Rab40b	0.00228546	0.323418	0.321	0.571	1
Nfe2l2	0.0140054	0.322337	0.792	0.952	1
Rtcb	0.0236366	0.322272	0.642	0.762	1
Bbs2	1.69987e-05	0.322131	0.038	0.429	0.346195
Etv5	3.91358e-05	0.322109	0.094	0.524	0.797039
AU015791	3.00375e-09	0.321514	0	0.571	6.11744e-05
Dcxr	0.00271552	0.320638	0.887	1	1
Jak1	0.00348154	0.320277	0.642	0.81	1
Dlx5	0.000611765	0.320078	0.755	1	1
Nsun2	0.00254752	0.32001	0.528	0.81	1
Ehd4	0.0103329	0.319347	0.736	0.952	1
Ndufb8	0.00799914	0.319073	0.849	0.952	1
Mrps6	0.00740423	0.318849	0.83	0.905	1
Osgin1	0.000265016	0.31786	0.321	0.714	1
Rock2	0.0117732	0.317199	0.585	0.857	1
Polr2g	0.00118612	0.315956	0.792	0.857	1
Tnks1bp1	0.00176369	0.314478	0.396	0.762	1
Echdc3	0.00699079	0.313729	0.132	0.429	1
Arpp19	0.00767813	0.313618	0.717	0.905	1
Tob2	0.0364212	0.313152	0.642	0.762	1
Hdgf	0.00353313	0.3124	0.811	1	1
Phc1	0.013337	0.309741	0.283	0.524	1
Sar1a	0.00646049	0.309229	0.736	0.905	1
Mllt10	0.00163064	0.30915	0.547	0.905	1
Hook2	0.0111516	0.308925	0.264	0.571	1
Maff	0.0020313	0.308444	0.679	0.952	1
Plat	0.0129208	0.308414	0.811	0.952	1
Oaz1	0.00330402	0.30813	0.906	1	1
Flot1	0.00195202	0.306509	0.453	0.762	1
Pmaip1	0.0240853	0.305256	0.717	0.905	1
B4galt1	0.0117231	0.303425	0.755	0.952	1
Rpl18	0.000232412	0.302495	0.962	1	1
Klhl21	0.0463118	0.30078	0.377	0.524	1
C4b	0.0107648	0.29936	0.038	0.238	1
H2afy	0.0363023	0.299298	0.868	0.952	1
Snx17	0.00105314	0.298715	0.491	0.81	1
Gdi1	0.0107871	0.297978	0.491	0.714	1
Anp32a	0.011506	0.297788	0.83	0.952	1
Bcl10	0.00466057	0.297497	0.698	0.857	1
Lpcat3	0.0408378	0.297248	0.642	0.81	1
Usp19	0.00583732	0.29676	0.453	0.762	1
Gstm2	0.0213231	0.296433	0.925	1	1
Nap1l4	0.00221643	0.295741	0.453	0.762	1
Cxcl17	0.00246142	0.294879	0.434	0.81	1
Cx3cl1	0.000485031	0.2947	0.075	0.429	1
Zfp609	0.0123404	0.294519	0.208	0.476	1
Sbf2	0.0281818	0.293578	0.491	0.762	1
Tshz1	0.000585589	0.293348	0.113	0.476	1
Tgif1	0.0333421	0.292968	0.774	0.952	1
Selenoi	0.000220512	0.292785	0.17	0.619	1
Ubqln1	0.0162185	0.292388	0.547	0.81	1
Ppp2r1a	0.0249989	0.292377	0.736	0.905	1
Clta	0.0164586	0.292303	0.887	1	1
Rasa2	0.0102214	0.292094	0.189	0.476	1
Sod2	0.0226141	0.291939	0.736	0.857	1
Mea1	0.00268575	0.291431	0.755	0.952	1
Znrf2	0.0311301	0.291351	0.491	0.619	1
Ank	0.00883511	0.291292	0.642	0.857	1
Dstn	0.00439509	0.291276	0.906	0.952	1
Wnt5a	0.0182792	0.291057	0.585	0.857	1
Rbbp4	0.00498812	0.290725	0.736	0.905	1
Per2	0.0148287	0.290653	0.245	0.524	1
Retreg1	0.000261464	0.290544	0.302	0.714	1
Flot2	0.00527965	0.290338	0.245	0.571	1
Gm10638	0.0344183	0.290279	0.17	0.381	1
Ptgfrn	1.33086e-05	0.289568	0.189	0.714	0.271042
Acyp1	0.00775503	0.289295	0.472	0.762	1
Creld1	0.0138582	0.288684	0.189	0.476	1
Gpr4	0.000272681	0.287815	0.189	0.619	1
Camta1	0.00480577	0.286873	0.415	0.714	1
Gadd45a	0.012524	0.286699	0.698	0.952	1
Spats2l	0.000474457	0.286523	0.019	0.286	1
Pls3	0.0381992	0.28647	0.736	0.905	1
Wbp2	0.0214703	0.286153	0.755	0.905	1
Rab11fip1	0.0124913	0.286074	0.811	0.952	1
Snx5	0.0184549	0.28557	0.774	0.952	1
Krt18	0.0110271	0.285317	1	0.952	1
Nradd	0.00173486	0.285243	0.358	0.667	1
Mgea5	0.00704282	0.284774	0.774	0.905	1
Rnf19b	0.00333744	0.284513	0.34	0.714	1
Lpar3	0.00404599	0.284234	0.66	0.857	1
Hspa4l	0.0205436	0.283441	0.377	0.619	1
Dbp	0.00906626	0.282766	0.245	0.524	1
Apbb1	0.000805041	0.282083	0.094	0.429	1
Larp4	0.0235558	0.281917	0.623	0.857	1
Zfp709	0.000434173	0.281738	0.019	0.286	1
Paip2	0.0182843	0.281383	0.774	0.857	1
Arl4d	0.000913324	0.280616	0.189	0.571	1
Man1b1	0.00481907	0.280311	0.283	0.667	1
Hk1	0.0470402	0.279508	0.396	0.619	1
Cdc42se1	0.0452369	0.277655	0.717	0.905	1
Anapc11	0.0104332	0.27751	0.453	0.714	1
Coro1b	0.000151956	0.277398	0.113	0.476	1
Tsnax	0.00517756	0.277232	0.717	0.857	1
Stam2	0.029583	0.277117	0.585	0.762	1
Slc24a5	0.0311447	0.27708	0.377	0.571	1
Smim13	0.0358286	0.276945	0.17	0.381	1
Foxo1	0.00781314	0.276469	0.585	0.81	1
Dcakd	0.0174452	0.275306	0.283	0.571	1
Cndp1	0.0372035	0.27489	0.34	0.524	1
Btg1	0.0068626	0.274592	0.774	1	1
Eif4a2	0.0451704	0.273415	0.755	0.952	1
Aplf	0.0219612	0.273172	0.057	0.238	1
Litaf	0.0458199	0.273024	0.774	0.905	1
Phka2	0.019516	0.271988	0.057	0.238	1
Olfm1	0.0227625	0.270819	0.226	0.476	1
Xaf1	0.0308277	0.270661	0.623	0.81	1
Ube2b	0.0390099	0.270603	0.83	1	1
Nedd4l	0.004662	0.269772	0.434	0.714	1
Synrg	0.0125745	0.269622	0.642	0.81	1
Osgep	0.0331734	0.26959	0.528	0.714	1
Cox7a2l	0.0180742	0.269396	0.849	0.952	1
Plp2	0.0217457	0.268866	0.679	0.857	1
Ccnd3	0.0149008	0.26811	0.566	0.762	1
2200002D01Rik	0.00195822	0.268107	0.358	0.714	1
Ggt6	0.000323018	0.267528	0.208	0.571	1
Atp6v1g1	0.0232775	0.267135	0.811	1	1
Rpl18a	0.000107632	0.26702	1	1	1
Magix	0.00397918	0.266798	0.226	0.524	1
Ezr	0.0119873	0.266262	0.906	0.952	1
Snx3	0.0119827	0.266105	0.774	0.952	1
Tvp23b	0.0149167	0.26608	0.434	0.714	1
Med24	0.00692914	0.265747	0.491	0.714	1
Adipor1	0.0343518	0.265586	0.755	1	1
Tmem256	0.0180626	0.265502	0.717	0.905	1
Jund	0.00603506	0.265329	0.925	1	1
Bcar1	0.00909177	0.264391	0.698	0.905	1
1810037I17Rik	0.0225021	0.262182	0.811	0.952	1
Etf1	0.0432684	0.261574	0.774	0.905	1
Far2os1	3.25008e-05	0.26156	0.132	0.619	0.661912
Actb	0.00272246	0.261214	1	1	1
Vasp	0.0174414	0.261082	0.66	0.857	1
Cox8a	0.00861772	0.26077	0.868	1	1
Kctd14	0.0182192	0.259507	0.472	0.762	1
Zrsr2	0.019945	0.259497	0.415	0.667	1
Tubb2a	0.00780685	0.259481	0.679	0.905	1
Rbm7	0.00343024	0.259315	0.472	0.762	1
Rpl7a	0.00250931	0.258846	0.887	1	1
Vamp2	0.000325336	0.258813	0.321	0.714	1
Psenen	0.0253426	0.258303	0.774	0.952	1
Rpl35a	0.00251396	0.257386	0.925	1	1
Aff4	0.0390921	0.257341	0.755	0.952	1
Tram1	0.0313632	0.257218	0.679	0.905	1
Nrbp1	0.0146489	0.256675	0.547	0.81	1
Pfn1	0.00776472	0.256284	0.906	1	1
Epb41l4b	0.00189032	0.255978	0.226	0.571	1
Cox17	0.0174134	0.25597	0.811	0.952	1
Rpa3	0.047035	0.254931	0.698	0.81	1
Susd2	5.77709e-07	0.254802	0.019	0.476	0.0117656
Pfdn2	0.0283225	0.254245	0.792	0.952	1
Pdp2	0.00280053	0.253941	0.415	0.762	1
Lncpint	0.0128696	0.253361	0.358	0.667	1
Ehbp1l1	0.00467489	0.253123	0.075	0.333	1
Rin2	0.0403603	0.252866	0.226	0.429	1
Ppp2ca	0.0034188	0.252714	0.849	1	1
Ncoa2	0.00820961	0.252678	0.509	0.81	1
Dab2	0.00135269	0.252672	0.17	0.524	1
Smim3	0.00184695	0.252458	0.151	0.476	1
Atp6v0e	0.0107429	0.250645	0.83	0.952	1
Bik	0.00110619	0.250559	0.245	0.619	1
Pon2	0.0292513	-0.251084	0.528	0.333	1
Mgst3	0.00306504	-0.251093	0.547	0.19	1
Sema5a	0.0129512	-0.252623	0.377	0.095	1
Snrnp200	0.0242101	-0.253291	0.528	0.286	1
Gcsh	0.0452086	-0.254018	0.377	0.143	1
Cd81	0.0481209	-0.254292	0.698	0.619	1
Fzd2	0.00814704	-0.255144	0.396	0.095	1
Chd8	0.0264858	-0.257207	0.547	0.286	1
Cox5b	0.049059	-0.257829	0.849	0.952	1
Pfdn4	0.0449184	-0.258295	0.623	0.476	1
Rbp1	0.0144243	-0.258604	0.434	0.143	1
Commd2	0.0297996	-0.259474	0.604	0.429	1
Vcp	0.0446717	-0.259814	0.83	0.81	1
Wnt4	0.0101607	-0.259984	0.264	0	1
Rhoq	0.00377819	-0.260479	0.321	0	1
Zmpste24	0.0265246	-0.260537	0.925	0.952	1
Ide	0.0140541	-0.262475	0.396	0.095	1
Pclaf	0.0190508	-0.266415	0.226	0	1
Tlnrd1	0.0329456	-0.26852	0.66	0.524	1
Phrf1	0.0448656	-0.2696	0.491	0.238	1
Hsp90b1	0.0403393	-0.271333	0.981	1	1
Tpx2	0.0258789	-0.271533	0.208	0	1
Zfp445	0.028595	-0.27199	0.66	0.476	1
Pkn2	0.0235558	-0.272703	0.736	0.571	1
Glt8d1	0.0139522	-0.272724	0.245	0	1
Ist1	0.0355522	-0.273348	0.566	0.333	1
Rwdd1	0.0176854	-0.274129	0.698	0.571	1
Slc48a1	0.0012113	-0.274229	0.528	0.143	1
Ssr3	0.0337907	-0.274533	0.755	0.619	1
Usp14	0.020063	-0.275453	0.736	0.571	1
Trim25	0.0138317	-0.275757	0.642	0.333	1
Pga5	0.0237545	-0.27606	0.358	0.095	1
Pdcd10	0.0333165	-0.276636	0.774	0.667	1
Pop5	0.0345007	-0.276837	0.698	0.476	1
Top1	0.0438463	-0.276861	0.887	0.905	1
Nudt22	0.0124012	-0.277312	0.547	0.19	1
Echdc2	0.0473723	-0.277622	0.302	0.095	1
Ctnnbl1	0.029338	-0.277866	0.566	0.333	1
Ddit3	0.0202668	-0.278907	0.358	0.095	1
Pof1b	0.0338702	-0.279178	0.358	0.143	1
Dap	0.0415841	-0.279447	0.736	0.667	1
Tmeff1	0.0348845	-0.280197	0.66	0.429	1
Knstrn	0.000912356	-0.282106	0.396	0	1
St13	0.00684271	-0.282548	0.906	0.952	1
B9d1	0.00560801	-0.283152	0.547	0.238	1
Dpp4	0.00289632	-0.28515	0.585	0.238	1
Sept7	0.0311515	-0.285862	0.811	0.762	1
Pcm1	0.0483353	-0.2891	0.755	0.571	1
Fermt1	0.0269049	-0.290504	0.774	0.667	1
Stc1	0.0119107	-0.290641	0.377	0.095	1
Nfu1	0.0229683	-0.291057	0.679	0.524	1
Nsrp1	0.0244753	-0.292363	0.604	0.286	1
Arfgef1	0.00717263	-0.292491	0.66	0.333	1
Hspa5	0.0151586	-0.295318	0.906	0.952	1
Cib1	0.0148459	-0.296086	0.755	0.571	1
B4galnt1	0.0190508	-0.296139	0.226	0	1
Coro2a	0.0327285	-0.296275	0.792	0.857	1
Pgam1	0.0220952	-0.296951	0.774	0.619	1
Prodh	0.00505144	-0.298073	0.377	0.048	1
Ovol2	0.00458223	-0.298289	0.509	0.19	1
Ncoa3	0.0397543	-0.298486	0.453	0.19	1
Gstt2	0.0023496	-0.299131	0.434	0.048	1
Gbp7	0.00362295	-0.299838	0.377	0.048	1
Pgd	0.00723705	-0.300316	0.528	0.19	1
Sorbs2	0.00442187	-0.300797	0.434	0.095	1
Il1f6	0.00735478	-0.300829	0.283	0	1
Hivep1	0.00339288	-0.302687	0.472	0.143	1
Uba7	0.0190508	-0.302862	0.226	0	1
Ralbp1	0.0298491	-0.302907	0.887	0.857	1
Ptn	0.00167233	-0.303058	0.434	0.048	1
Psmb7	0.0398119	-0.30373	0.774	0.667	1
Reps2	0.00286252	-0.305077	0.396	0.048	1
Psmd1	0.035454	-0.305189	0.679	0.619	1
2410004B18Rik	0.00281306	-0.305899	0.547	0.19	1
Ppt1	0.0476492	-0.308866	0.736	0.619	1
Cdca3	0.0190508	-0.309421	0.226	0	1
Hnrnpm	0.0370896	-0.309873	0.811	0.714	1
Cog3	0.00735478	-0.310058	0.283	0	1
Porcn	0.0279589	-0.310058	0.623	0.381	1
Ep300	0.0480401	-0.31087	0.736	0.667	1
Gk5	0.0117091	-0.311566	0.604	0.19	1
Rnpep	0.0431439	-0.313041	0.774	0.619	1
Gstt3	0.00404221	-0.313957	0.434	0.095	1
Ehmt2	0.0427063	-0.314546	0.774	0.762	1
Il17rc	0.00381448	-0.314603	0.396	0.048	1
Nfe2l3	0.00193693	-0.314945	0.434	0.048	1
Plekhh1	0.00528295	-0.315661	0.396	0.048	1
Kat6a	0.0469603	-0.31616	0.566	0.333	1
Adgrg7	0.000442422	-0.316254	0.528	0.048	1
Pura	0.0487183	-0.316973	0.755	0.714	1
Ssr2	0.0299066	-0.31825	0.792	0.714	1
Eif4g2	0.0192789	-0.318433	0.849	0.952	1
Atrn	0.00435106	-0.318799	0.547	0.143	1
Smdt1	0.0152706	-0.31893	0.83	0.905	1
Grcc10	0.0182747	-0.318954	0.679	0.524	1
Lrrfip2	0.0353183	-0.320699	0.604	0.333	1
Dhx16	0.0392857	-0.321	0.377	0.143	1
Csrp2	0.00219557	-0.321265	0.509	0.143	1
Pgp	0.0303579	-0.32295	0.717	0.571	1
Hnrnpa1	0.00769891	-0.323823	0.849	0.905	1
Cdkl1	0.0380891	-0.324928	0.698	0.619	1
St6gal1	0.0488076	-0.3257	0.34	0.095	1
Srgap1	0.000685186	-0.32666	0.566	0.143	1
Sec23b	0.0326143	-0.326695	0.849	0.905	1
Luc7l3	0.0145219	-0.327049	0.83	0.714	1
Rtp4	0.00176371	-0.327361	0.585	0.19	1
Galnt10	0.00267941	-0.327398	0.34	0	1
Snw1	0.0287285	-0.32853	0.792	0.762	1
Smg1	0.0472162	-0.329491	0.623	0.381	1
Tmem126a	0.0206424	-0.329667	0.679	0.381	1
Pdcl3	0.0422033	-0.331554	0.755	0.714	1
Uba1	0.0236366	-0.333463	0.755	0.476	1
Hnrnph3	0.0343655	-0.333693	0.585	0.333	1
Aldh1a1	0.00362295	-0.333821	0.377	0.048	1
Sdhb	0.0290072	-0.335564	0.792	0.714	1
Tmprss4	0.00277677	-0.336087	0.585	0.238	1
Oaz2	0.0482476	-0.336897	0.396	0.143	1
Gatad1	0.042813	-0.338725	0.755	0.619	1
Eif3g	0.00780685	-0.340649	0.811	0.571	1
Prelid1	0.0252434	-0.341808	0.811	0.81	1
Tmem45b	0.00456999	-0.341872	0.604	0.286	1
Arg2	0.0401005	-0.341949	0.679	0.524	1
Plgrkt	0.0117631	-0.342255	0.717	0.571	1
Capn2	0.0136289	-0.345372	0.509	0.238	1
Cycs	0.0105476	-0.346514	0.755	0.81	1
Samd9l	0.0322854	-0.350183	0.434	0.19	1
Lgals1	0.00554055	-0.350935	0.736	0.333	1
Ppp2r2b	0.00194121	-0.353356	0.415	0.048	1
Chd9	0.0238216	-0.354731	0.491	0.238	1
Psma4	0.0119827	-0.355941	0.792	0.905	1
Cyb5a	0.00619979	-0.357797	0.849	0.905	1
Vps36	0.0190276	-0.358135	0.736	0.619	1
Pabpc1	0.00400229	-0.358616	0.906	1	1
Asph	0.00664941	-0.358687	0.358	0.048	1
Itm2b	0.000462571	-0.359388	0.906	1	1
Arc	0.0335812	-0.359438	0.453	0.19	1
Cct8	0.00466032	-0.365995	0.83	0.857	1
Ndufs6	0.00831287	-0.36782	0.811	0.714	1
Clint1	0.0153123	-0.36876	0.849	0.905	1
Stard5	0.0196628	-0.368951	0.566	0.333	1
Eif3c	0.00124603	-0.369408	0.868	0.905	1
Txndc5	0.0059357	-0.373644	0.623	0.286	1
Sptssa	0.0219003	-0.374779	0.868	0.905	1
Dapk3	0.0428669	-0.37563	0.604	0.381	1
Zfpm1	0.0316987	-0.375858	0.396	0.143	1
Cd47	0.0375366	-0.375966	0.736	0.762	1
Atp5b	0.00310317	-0.376671	0.868	0.952	1
Pgr	0.0111815	-0.378476	0.792	0.571	1
Tnpo1	0.00908522	-0.378703	0.811	0.857	1
Hdac2	0.0109721	-0.379329	0.717	0.476	1
Ccnb2	0.0190508	-0.380873	0.226	0	1
Atpif1	0.00189751	-0.382292	0.906	1	1
Ndufb7	0.00845341	-0.382888	0.906	0.857	1
Sugt1	0.00688099	-0.384904	0.755	0.524	1
Cldn1	0.00645823	-0.385445	0.472	0.19	1
Serpinb6a	0.0138317	-0.38574	0.623	0.381	1
Mapk13	0.0033397	-0.385999	0.717	0.524	1
Mxd4	0.0423799	-0.386644	0.698	0.571	1
Bche	2.20684e-05	-0.386852	0.566	0	0.449446
Ssfa2	0.0329889	-0.387893	0.604	0.476	1
Ppp1r10	0.0432684	-0.388143	0.811	0.81	1
Fth1	0.0110211	-0.388519	0.925	1	1
Zfp646	0.00175729	-0.391366	0.453	0.095	1
Mki67	0.0101607	-0.392629	0.264	0	1
Nfat5	0.023074	-0.395266	0.849	0.762	1
Slc25a33	0.0489834	-0.39605	0.887	0.81	1
Ehf	0.00887119	-0.396793	0.887	0.81	1
Hmgn5	0.0208505	-0.397031	0.679	0.571	1
Hnrnpa2b1	0.0110271	-0.397814	0.981	1	1
B2m	0.0475297	-0.400641	0.83	0.905	1
Palld	0.0127312	-0.401324	0.642	0.429	1
Enpp1	0.000313756	-0.401789	0.509	0.048	1
Slc9a3r1	0.0114962	-0.404051	0.736	0.619	1
Tnfrsf19	0.00842782	-0.4062	0.509	0.19	1
Id3	0.00726393	-0.409338	0.774	0.667	1
Gmps	0.00195157	-0.410259	0.717	0.429	1
Cd320	0.0214294	-0.410391	0.679	0.429	1
Krt19	0.0498143	-0.411746	0.868	0.952	1
Mal	0.000445768	-0.412856	0.642	0.19	1
Rbm28	0.00730288	-0.412898	0.491	0.143	1
Lamc2	0.0116816	-0.41348	0.547	0.238	1
Ik	0.0279559	-0.417389	0.792	0.571	1
Lamp1	0.0120323	-0.41842	0.849	0.81	1
Paox	0.00375621	-0.419342	0.528	0.19	1
Mgat4b	0.000224406	-0.420315	0.642	0.19	1
Ifi27	0.00746751	-0.420507	0.811	0.714	1
Pdlim1	0.00889392	-0.421372	0.849	0.952	1
Mtdh	0.00105723	-0.421785	0.811	0.762	1
Akr1b3	0.0142471	-0.424085	0.642	0.476	1
Ccdc34	0.0493224	-0.424946	0.472	0.286	1
Gnas	0.00027351	-0.426058	0.943	0.952	1
Cenpf	0.0139522	-0.426696	0.245	0	1
Kdm1a	0.0221626	-0.42735	0.83	0.714	1
Gstm5	0.0246908	-0.430183	0.66	0.429	1
Pabpn1	0.0354648	-0.434477	0.585	0.333	1
Bcl2l11	0.00387363	-0.435265	0.585	0.238	1
Fcgbp	1.60067e-05	-0.43556	0.679	0.095	0.325992
Wfdc15b	0.000287878	-0.437511	0.453	0	1
S100a16	0.00212865	-0.437587	0.623	0.238	1
Yy1	0.00424125	-0.442563	0.849	0.81	1
Ddt	0.000640348	-0.444772	0.755	0.381	1
Rpn1	0.0288369	-0.449224	0.849	0.857	1
Cdkn1b	0.0179784	-0.449427	0.566	0.286	1
Alcam	0.00953178	-0.450029	0.755	0.476	1
Abl1	0.0423455	-0.450214	0.321	0.095	1
Slc51a	0.0143965	-0.450504	0.491	0.238	1
Sprr1a	0.0190508	-0.452524	0.226	0	1
Zfp91	0.000889765	-0.454059	0.887	0.905	1
Tshz2	0.00142791	-0.454523	0.66	0.333	1
Pnisr	0.00718071	-0.459687	0.774	0.619	1
Dcaf11	0.0311825	-0.459857	0.736	0.571	1
Npdc1	0.044071	-0.461839	0.623	0.429	1
Cenpw	0.020238	-0.463693	0.377	0.095	1
Sgk1	0.0117732	-0.464298	0.717	0.524	1
Vps37a	0.0334795	-0.466976	0.736	0.619	1
Cdc20	0.0190508	-0.471839	0.226	0	1
Nsd1	0.00441542	-0.472407	0.811	0.667	1
Son	0.00317845	-0.473706	0.925	0.952	1
Chchd10	0.020723	-0.474742	0.736	0.571	1
Calb1	0.0469509	-0.477465	0.83	0.952	1
Cyc1	0.0399143	-0.478802	0.792	0.762	1
Cyfip1	0.0011153	-0.478804	0.83	0.667	1
Tkt	0.000648041	-0.483133	0.849	0.857	1
Gclc	0.000201624	-0.483659	0.642	0.143	1
Irf1	0.0412214	-0.484713	0.566	0.429	1
Ube2c	0.00528944	-0.48597	0.302	0	1
Sec11c	0.00590919	-0.488761	0.642	0.429	1
S100a6	0.0070893	-0.489951	0.755	0.619	1
Eif4e2	0.00364722	-0.497417	0.83	0.619	1
Adamts16	0.00528944	-0.503849	0.302	0	1
Tst	0.00429212	-0.503902	0.547	0.19	1
Tceal9	0.0204595	-0.507278	0.849	0.857	1
Birc5	0.0139522	-0.510595	0.245	0	1
Ppia	0.0164418	-0.510998	0.868	1	1
Cox7b	0.0082087	-0.513194	0.811	0.905	1
Anpep	0.00399256	-0.515968	0.887	0.952	1
Psme4	0.00466057	-0.516872	0.774	0.667	1
Clcn5	0.00938988	-0.520261	0.755	0.667	1
Aplp2	0.00258968	-0.524504	0.774	0.81	1
Tceal8	0.0215797	-0.533323	0.283	0.048	1
Thrsp	0.0136542	-0.542007	0.849	0.714	1
S100a11	0.00382657	-0.54208	0.849	0.952	1
Ptgs1	0.00203005	-0.542562	0.868	0.667	1
Atp10b	0.000396149	-0.544397	0.604	0.143	1
Tacc1	0.00769891	-0.555368	0.849	0.905	1
Aldh2	0.00015419	-0.555498	0.792	0.524	1
Rbbp7	0.00140074	-0.568642	0.887	0.762	1
Mprip	0.0437024	-0.57663	0.736	0.619	1
Tnfrsf21	0.000948917	-0.581336	0.906	0.857	1
Dync1h1	0.0106969	-0.584225	0.811	0.762	1
Rnaset2a	0.000504369	-0.591959	0.83	0.857	1
Bspry	0.000784313	-0.593367	0.868	0.762	1
Cldn10	0.00528944	-0.606707	0.302	0	1
Wfdc18	0.0101607	-0.608709	0.264	0	1
Txn1	0.000207762	-0.613915	0.849	0.905	1
D10Wsu102e	0.00767813	-0.62065	0.792	0.714	1
Fuom	0.013031	-0.62757	0.66	0.571	1
Nfkbiz	0.0288306	-0.636038	0.755	0.667	1
Cndp2	0.00282004	-0.637111	0.906	0.905	1
Ptms	6.53425e-05	-0.655752	0.962	1	1
Knop1	0.000187753	-0.674026	0.868	0.81	1
Pdxk	7.67945e-05	-0.683074	0.83	0.524	1
Gata2	0.00020613	-0.691307	0.906	0.571	1
Wwc1	0.00015045	-0.719898	0.811	0.524	1
Hook1	0.000237586	-0.726414	0.792	0.571	1
Ifitm2	0.00278668	-0.72828	0.83	0.905	1
H2-K1	0.000577498	-0.733276	0.925	0.905	1
Tspan8	0.0038261	-0.735229	0.774	0.81	1
Anxa1	0.00204153	-0.735395	0.849	0.952	1
Lyz2	0.0145566	-0.755832	0.547	0.238	1
Nupr1	0.00126929	-0.762164	0.528	0.143	1
Stmn1	0.0102897	-0.76414	0.642	0.429	1
Ldhb	0.000922032	-0.767587	0.755	0.714	1
H2-D1	5.90395e-05	-0.785547	0.962	1	1
Mif	0.00153425	-0.799512	0.868	0.905	1
Plk2	0.000928985	-0.83382	0.792	0.524	1
Id2	0.000247665	-0.842497	0.849	0.81	1
Spink8	3.81618e-05	-0.873535	0.736	0.286	0.777203
Ap3b2	3.04684e-06	-0.905475	0.849	0.476	0.062052
Hnrnpll	3.09724e-06	-0.919214	0.792	0.286	0.0630784
S100a10	9.00677e-05	-0.927668	0.83	0.762	1
Sox4	4.90836e-06	-0.935238	0.83	0.286	0.0999637
Ifitm3	4.55043e-05	-0.958468	0.887	1	0.92674
Mgst1	3.88185e-05	-0.980667	0.811	0.81	0.790578
Bcat1	1.10365e-06	-0.983653	0.906	0.81	0.0224769
Galm	1.86321e-05	-0.994187	0.811	0.571	0.379462
Id1	0.000117341	-1.00176	0.774	0.524	1
Ces1d	3.38755e-07	-1.01592	0.774	0.143	0.00689908
BC048679	7.16657e-05	-1.25062	0.792	0.762	1
Ltf	6.59065e-07	-1.31218	0.698	0	0.0134225
Sult1d1	0.000125883	-1.53936	0.792	0.667	1
Gm42418	0.0415231	-1.62375	1	1	1
Ifitm1	8.37039e-06	-1.63621	0.83	0.905	0.170471
Gstm7	9.89495e-06	-1.67624	0.849	0.857	0.20152
Sprr2f	1.22489e-06	-1.84625	0.887	0.286	0.0249462
Gm26917	0.00170215	-3.41479	0.925	0.571	1
