# Supplementary material for: Deciphering mouse uterine receptivity for embryo implantation at single‐cell resolution
Source: Cell Prolif. 2021 Sep 23;54(11):e13128. doi: 10.1111/cpr.13128 (PMC8560620; doi:10.1111/cpr.13128)
Supplement: Supplementary file 7 — Table S4 [file CPR-54-e13128-s008.xls]

## Sheet: Sheet1
Supplementary Table 4. The complete list of differentially expressed genes for GE.
gene_symbol	p_val	avg_logFC	pct.1	pct.2	p_val_adj
Spink1	1.60548e-09	2.77469	0.241	0.882	3.26972e-05
Prss29	2.59544e-17	2.65396	0	0.765	5.28588e-13
S100g	9.71898e-11	2.38766	0.687	1	1.97937e-06
Krt83	1.27711e-11	1.71903	0.108	0.824	2.60096e-07
Emb	8.89787e-05	1.4935	0.422	0.706	1
Znhit6	2.31304e-07	1.33188	0.639	1	0.00471073
Gng12	4.15132e-09	1.27462	0.795	1	8.45457e-05
Glul	4.05296e-08	1.21789	0.639	1	0.000825425
Prss28	1.00652e-10	1.14217	0	0.471	2.04987e-06
Wfdc3	0.000298329	1.10751	0.627	0.882	1
Ier3	0.00020436	1.10174	0.482	0.824	1
Cbs	1.23575e-06	1.01183	0.277	0.765	0.0251674
Aqp5	0.00177451	1.00279	0.41	0.647	1
Hopx	1.76382e-06	0.990958	0.289	0.765	0.035922
Ttr	0.000808247	0.965231	0.434	0.765	1
Gadd45a	0.000215394	0.951366	0.373	0.706	1
Cebpd	8.41604e-05	0.939023	0.337	0.765	1
Krt23	1.76509e-06	0.934973	0.41	0.882	0.0359479
Med31	8.44981e-05	0.932854	0.434	0.765	1
Higd2a	3.82698e-05	0.900597	0.518	0.941	0.779402
Lif	1.22242e-06	0.89346	0.06	0.471	0.0248958
Vamp8	2.2577e-06	0.880527	0.602	1	0.0459803
F3	0.00381965	0.853644	0.325	0.588	1
Cox7a2l	7.09672e-06	0.849903	0.711	1	0.144532
Tmem176a	0.000184563	0.8408	0.687	0.882	1
Il6st	0.0169008	0.840283	0.542	0.647	1
Hsbp1	0.0166823	0.840261	0.566	0.824	1
Ctsb	0.00661815	0.831243	0.723	0.765	1
Zmat5	0.00688161	0.829837	0.241	0.529	1
Calm2	4.7199e-05	0.82951	0.663	0.941	0.961256
Ifitm1	0.0311908	0.823514	0.795	0.882	1
Ifitm2	3.17505e-06	0.818468	0.771	1	0.064663
Rbbp7	8.16565e-06	0.816381	0.904	1	0.166302
Tmem213	0.00694527	0.800478	0.506	0.706	1
Srp14	2.61452e-06	0.791804	0.566	1	0.0532473
Trib2	1.30637e-07	0.778247	0.06	0.529	0.00266056
Slc39a4	0.0275366	0.772542	0.627	0.706	1
Dkk3	6.99868e-10	0.762163	0.024	0.529	1.42535e-05
Txn2	0.00136428	0.760257	0.41	0.824	1
Fam46a	2.31617e-05	0.747305	0.157	0.588	0.47171
4833439L19Rik	4.3787e-05	0.745966	0.361	0.765	0.891766
Irgm1	0.0111469	0.741088	0.133	0.353	1
Tceal9	0.000201211	0.739316	0.771	0.941	1
Rps3a1	1.73868e-06	0.735088	0.916	1	0.03541
Mt2	0.00392904	0.724299	0.663	0.882	1
Ifitm3	7.63303e-05	0.723661	0.916	1	1
Gid8	8.98946e-05	0.713877	0.217	0.647	1
Psmd3	0.000312579	0.706879	0.554	0.882	1
Fos	0.00975772	0.705063	0.542	0.765	1
Eif3h	0.000187766	0.703619	0.675	1	1
Ndufa7	2.47373e-05	0.702728	0.771	1	0.5038
Zfp655	0.000226846	0.701988	0.265	0.647	1
Ap2s1	0.000208301	0.701733	0.699	1	1
Atp6v1g1	0.00234809	0.697698	0.759	0.941	1
Car12	4.65254e-05	0.695877	0.145	0.529	0.947536
Tma7	7.37429e-06	0.695237	0.819	0.941	0.150185
Prmt1	0.000533463	0.695176	0.494	0.882	1
Cdc42se2	1.38339e-05	0.6939	0.205	0.647	0.281741
Cystm1	0.000361222	0.693401	0.614	0.882	1
Pla2g7	0.00183039	0.692816	0.277	0.588	1
Gm32592	1.36262e-05	0.692495	0.241	0.706	0.277511
Tmem158	0.000260256	0.689775	0.554	0.882	1
Mdh2	5.7098e-05	0.688503	0.627	1	1
Anapc11	0.00180355	0.66749	0.373	0.706	1
Actg1	0.00460791	0.665773	0.807	0.941	1
Oasl2	0.0496246	0.659566	0.229	0.412	1
Bmp2k	0.0233677	0.659266	0.253	0.471	1
Pdp2	0.000319583	0.655914	0.217	0.588	1
9530014B07Rik	0.000133959	0.655294	0.47	0.824	1
Gtf2a1	2.26184e-06	0.655073	0.373	0.882	0.0460646
Bex3	5.76487e-05	0.651127	0.687	0.941	1
Tspo	2.89623e-05	0.645894	0.566	0.941	0.589846
1810037I17Rik	0.000217728	0.636774	0.675	0.941	1
Hypk	0.000384032	0.63671	0.41	0.765	1
Myl6	0.000606891	0.63537	0.819	1	1
Ahcyl2	0.00124533	0.6349	0.217	0.529	1
Igf1	0.000656212	0.630488	0.349	0.706	1
Dnaja1	0.000164159	0.629904	0.819	1	1
Trim2	0.000238428	0.621884	0.205	0.588	1
Smim8	0.0101378	0.620817	0.277	0.529	1
Akr1a1	0.000133699	0.62012	0.639	0.941	1
Desi1	0.00721654	0.619767	0.361	0.647	1
Brk1	0.00570889	0.618771	0.518	0.824	1
Ubl5	0.000599403	0.618408	0.771	0.941	1
Ugp2	0.00788367	0.618195	0.735	0.765	1
Gm7932	0.000674512	0.617901	0.024	0.235	1
Msrb1	0.0140184	0.614823	0.482	0.706	1
H3f3a	2.48104e-05	0.613315	0.843	1	0.505288
Ost4	0.0489673	0.612735	0.602	0.824	1
Eif3e	0.00795168	0.612412	0.602	0.941	1
Gpx2	0.0157186	0.612267	0.614	0.882	1
Emg1	0.0123327	0.607795	0.41	0.647	1
Pla2g10	0.00991053	0.607793	0.47	0.706	1
Azin1	0.00265368	0.606301	0.217	0.529	1
Rpl10-ps3	2.27964e-05	0.602135	0.289	0.706	0.464272
Cox7a2	0.0128059	0.602084	0.747	1	1
Epb41l4aos	0.0169625	0.600058	0.313	0.588	1
Rhoa	0.00162446	0.597574	0.602	0.882	1
Rbbp9	0.0158215	0.596592	0.47	0.765	1
Gmds	0.00593562	0.594206	0.373	0.647	1
Tmem50a	0.00224884	0.593811	0.41	0.647	1
Fam3c	0.00163024	0.593669	0.349	0.647	1
Atp6v1e1	0.000481012	0.592341	0.554	0.882	1
Eid1	0.0295989	0.591449	0.398	0.588	1
Psmb5	0.00159118	0.591049	0.723	1	1
Mpc2	0.0234028	0.588512	0.675	0.882	1
Ap1s3	0.00230755	0.586654	0.337	0.647	1
Psmb1	0.0054301	0.586246	0.675	1	1
Cox17	0.0153861	0.585758	0.723	0.882	1
Nr4a2	0.0112231	0.582616	0.229	0.471	1
Pla2g16	0.000563656	0.577366	0.614	0.941	1
Rps7	1.01453e-05	0.571717	0.94	1	0.206619
Tpt1	7.53377e-06	0.570322	0.988	1	0.153433
Mrfap1	0.00018097	0.569974	0.687	0.941	1
Cfl1	0.00504073	0.566718	0.723	0.941	1
Nr4a1	0.00948558	0.564491	0.361	0.647	1
Rem2	0.000526851	0.563832	0.157	0.471	1
Snx3	0.0162489	0.560047	0.47	0.765	1
Enc1	0.000339265	0.557801	0.241	0.647	1
Kcnk1	0.0169063	0.557692	0.361	0.588	1
Gnb2	0.000716708	0.556887	0.627	0.882	1
Papss1	0.00141742	0.554685	0.349	0.706	1
Ugdh	0.00323971	0.553395	0.361	0.647	1
Atp5f1	0.00778638	0.552734	0.711	1	1
Nfu1	0.0211354	0.552371	0.434	0.765	1
Snw1	0.04131	0.552001	0.47	0.647	1
Chchd5	0.000642444	0.55137	0.289	0.706	1
Cmpk1	0.0210578	0.55024	0.494	0.706	1
Egln1	0.00790978	0.549582	0.482	0.765	1
Arf4	0.00861875	0.544263	0.482	0.765	1
Rps27rt	0.013277	0.54098	0.482	0.706	1
Cux1	0.0386892	0.540945	0.361	0.588	1
Sv2b	0.00301797	0.53978	0.241	0.529	1
Txndc17	0.0175219	0.537665	0.651	0.882	1
Mbnl3	0.000727956	0.537625	0.108	0.412	1
Bex1	0.00544138	0.536968	0.301	0.588	1
Eef1b2	0.000266988	0.536852	0.867	1	1
Pam16	0.0136373	0.536599	0.434	0.647	1
Ubl4a	0.00313218	0.531302	0.325	0.647	1
Wdr1	0.00379924	0.530787	0.422	0.706	1
Eif3f	0.00258304	0.530148	0.699	0.941	1
Sult5a1	0.000104725	0.530052	0.024	0.294	1
Rpl7	5.3954e-05	0.52609	0.94	1	1
Zfp703	0.00974241	0.52454	0.458	0.706	1
Fbxw7	0.0286148	0.521568	0.289	0.471	1
Dstn	0.0214152	0.520205	0.723	0.824	1
Acpp	0.00246608	0.52013	0.301	0.588	1
Xaf1	0.00257704	0.519077	0.06	0.294	1
Mdh1	0.0130973	0.517335	0.711	0.882	1
Fam43a	0.0213508	0.516641	0.253	0.471	1
Rps15a	0.000396882	0.515015	0.952	1	1
Gng5	0.00184549	0.514547	0.759	1	1
Ankrd13c	0.00411654	0.5106	0.398	0.765	1
Tapbp	9.34641e-05	0.510295	0.325	0.765	1
Sult1d1	0.00069448	0.510041	0.819	1	1
Slc25a36	0.0411943	0.509013	0.373	0.529	1
Tuft1	0.00174764	0.507056	0.193	0.471	1
Gm16286	0.0140208	0.5051	0.434	0.647	1
Oit1	5.74873e-07	0.504985	0.048	0.471	0.0117079
Ywhaq	0.00376587	0.502878	0.627	0.882	1
Atp6v0e	0.0012225	0.50231	0.639	0.824	1
Eif3i	0.0262642	0.501856	0.723	0.941	1
Emd	0.00827913	0.499742	0.349	0.588	1
Cnot8	0.00294135	0.499468	0.277	0.588	1
Cnn3	0.0374046	0.499122	0.614	0.706	1
Dgat2	0.049919	0.498448	0.554	0.647	1
Atp6v1f	0.000530039	0.497366	0.711	1	1
Fam83a	4.35933e-06	0.496947	0.024	0.353	0.0887822
4930523C07Rik	0.000834438	0.496739	0.072	0.353	1
Rps26	0.0162054	0.49649	0.952	1	1
Rpl10	0.000216939	0.495336	0.928	1	1
Psmg1	0.0045361	0.494624	0.361	0.706	1
Uqcrfs1	0.0275127	0.494038	0.639	0.706	1
2010111I01Rik	0.00504757	0.493619	0.41	0.647	1
Arl2	0.000852767	0.492587	0.373	0.765	1
Prr13	0.0118711	0.492018	0.506	0.706	1
Areg	0.00323325	0.489362	0.193	0.529	1
Hadhb	0.0438355	0.489127	0.361	0.588	1
Spag7	0.0332067	0.486759	0.47	0.706	1
Gdf15	0.0217364	0.486465	0.229	0.529	1
Psma3	0.00904024	0.486291	0.651	1	1
Zfand1	0.00840312	0.485119	0.217	0.471	1
Golph3	0.00132118	0.484552	0.482	0.824	1
1500011K16Rik	0.0194873	0.484475	0.241	0.529	1
Pja2	0.000229519	0.483898	0.241	0.647	1
Laptm4a	0.0128834	0.483668	0.506	0.706	1
Emc6	0.0124729	0.483016	0.542	0.765	1
Pck1	0.000515186	0.482609	0.169	0.529	1
Snu13	0.00507387	0.481765	0.506	0.882	1
Yipf6	0.00179239	0.481504	0.217	0.529	1
Eif1	0.00653617	0.480642	0.759	0.941	1
Psenen	0.00130541	0.478347	0.494	0.824	1
Rbx1	0.0264399	0.47809	0.723	0.882	1
Mrps10	0.00811999	0.478073	0.289	0.588	1
Rpl37	0.00145075	0.477357	0.94	1	1
Rps27	0.000233319	0.47617	0.94	1	1
Nhsl1	0.00807355	0.475763	0.325	0.588	1
Rpl36a	0.0402341	0.473157	0.795	1	1
Rbfa	0.00116476	0.473127	0.361	0.706	1
Irf2bpl	0.0191963	0.472392	0.325	0.588	1
Krt8	0.00527129	0.471835	0.771	1	1
Wdr77	0.0279175	0.469368	0.157	0.353	1
Cdkl1	0.0173725	0.468554	0.386	0.647	1
Timm8b	0.00493258	0.468249	0.687	0.882	1
Rab14	0.00477729	0.465848	0.554	0.824	1
Tmem176b	0.00284697	0.46579	0.819	0.941	1
Ell2	0.00404937	0.464545	0.241	0.529	1
Tor3a	0.00105629	0.463735	0.229	0.588	1
Imp3	0.00132204	0.463694	0.614	0.882	1
Mrps12	0.0134526	0.463371	0.614	0.882	1
Limd1	0.00646657	0.46241	0.289	0.588	1
Gm10638	0.00497851	0.462322	0.133	0.412	1
Cox14	0.0282046	0.461404	0.602	0.824	1
Ndufa6	0.0107097	0.461378	0.759	1	1
Prelid1	0.0169852	0.460963	0.506	0.765	1
Syce2	0.003633	0.460894	0.06	0.294	1
Cyb5a	0.00262062	0.457858	0.639	0.941	1
Irs2	1.02764e-05	0.456386	0.108	0.529	0.209288
Hspa8	0.00139611	0.455247	0.867	1	1
Mycn	0.00595412	0.454769	0.193	0.471	1
Kctd1	0.0151309	0.454449	0.422	0.647	1
Oaz1	0.000580941	0.454174	0.795	1	1
Atp5g2	0.0326619	0.452631	0.771	1	1
Ube2s	0.00677178	0.450804	0.554	0.824	1
Hpgds	0.000106682	0.450486	0.096	0.471	1
Map1lc3a	0.0248403	0.449786	0.349	0.588	1
Rack1	0.0379672	0.448998	0.867	1	1
Hsph1	0.0262155	0.448919	0.349	0.588	1
Cox7b	0.0230799	0.448675	0.795	1	1
Dazap2	0.0332067	0.448181	0.47	0.706	1
Larp4b	0.0103574	0.447645	0.446	0.647	1
Cd2ap	0.0097866	0.446797	0.482	0.706	1
Psmb3	0.015841	0.4442	0.566	0.824	1
Ndufa8	0.0339508	0.441415	0.542	0.824	1
Ubc	0.0263777	0.441333	0.843	0.824	1
Ndufs4	0.0190262	0.438192	0.59	0.824	1
Gdi2	0.0332839	0.437396	0.602	0.824	1
Nop16	0.00669264	0.435805	0.229	0.471	1
Samd4b	0.000822065	0.434855	0.241	0.588	1
Psmc2	0.00156578	0.43443	0.47	0.765	1
Taf10	0.00824337	0.433643	0.663	0.882	1
Gpn3	0.027893	0.432807	0.145	0.353	1
Ndrg2	0.0159547	0.431163	0.169	0.412	1
Dpy30	0.0429895	0.428986	0.47	0.765	1
Syn2	0.0059024	0.42885	0.566	0.824	1
Nudt16l1	0.00323325	0.428466	0.193	0.529	1
Btf3	0.00492673	0.428155	0.747	1	1
Prdx1	0.0112896	0.427259	0.759	1	1
Ncapd2	9.14367e-05	0.427007	0.108	0.471	1
Eef1a1	0.00108784	0.425315	0.976	1	1
Naa20	0.0340224	0.424294	0.301	0.529	1
Adss	0.0436344	0.420593	0.373	0.588	1
Zfpl1	0.0499814	0.420433	0.205	0.412	1
Sin3b	0.0142923	0.419827	0.434	0.706	1
Rps14	0.000708814	0.419269	0.952	1	1
Mien1	0.0111778	0.418317	0.639	0.765	1
Bik	0.00064369	0.417214	0.229	0.588	1
Dnajc30	0.0471863	0.416934	0.205	0.412	1
Vezf1	0.0366051	0.416055	0.313	0.529	1
Rpl23	0.000299773	0.415836	0.964	1	1
Cd164	0.00300862	0.415666	0.313	0.647	1
Sumo3	0.0366773	0.415439	0.422	0.647	1
Fau	0.00484123	0.41514	0.928	1	1
Hexb	0.017167	0.412717	0.373	0.647	1
Lysmd2	0.0497486	0.412165	0.108	0.294	1
Krt18	0.0423865	0.411295	0.855	1	1
Ninj1	0.00402607	0.410445	0.217	0.529	1
Acap2	0.00751021	0.410314	0.398	0.706	1
Arih1	0.00948175	0.409655	0.41	0.706	1
Dap	0.00275717	0.409442	0.518	0.824	1
Mtfr1l	0.0152233	0.409219	0.277	0.529	1
Bag2	0.000652877	0.40894	0.145	0.471	1
Ube2d3	0.00507671	0.408364	0.687	0.882	1
Hint1	0.0293733	0.407713	0.831	0.941	1
Coq10b	0.0234313	0.407155	0.289	0.471	1
Picalm	0.0276036	0.405891	0.373	0.588	1
Nbdy	0.0104753	0.404217	0.349	0.647	1
Dbt	0.0025018	0.403639	0.301	0.647	1
Tubb4b	0.018205	0.402479	0.506	0.706	1
Rpl34	0.00186585	0.402168	0.964	1	1
Pold4	0.0332669	0.401283	0.289	0.529	1
Tuba1c	0.0365797	0.400724	0.422	0.588	1
Atp6v1h	0.0130039	0.398693	0.313	0.588	1
Bbip1	0.0412449	0.398481	0.289	0.529	1
Rpl18a	0.00407603	0.398061	0.964	1	1
Anapc16	0.0122727	0.397912	0.41	0.706	1
Fam13a	0.0383473	0.397575	0.072	0.235	1
Cd55	0.00253528	0.395171	0.169	0.471	1
Glrx5	0.0175726	0.394975	0.542	0.765	1
Gfpt1	0.00804	0.394514	0.301	0.588	1
Plekha5	0.0213979	0.393209	0.229	0.471	1
Ssr4	0.0482701	0.392987	0.675	0.765	1
Srm	0.030952	0.392313	0.145	0.353	1
Naxe	0.0294274	0.391681	0.542	0.824	1
Eif4e	0.0324078	0.390068	0.482	0.647	1
Sh3rf2	0.0124136	0.389581	0.169	0.412	1
Glce	0.0051009	0.388568	0.181	0.471	1
Kctd20	0.00708634	0.387475	0.157	0.412	1
Rasl10a	0.00165515	0.3869	0.072	0.353	1
Glrx3	0.0283504	0.383276	0.494	0.765	1
Rps27l	0.0124013	0.382145	0.639	0.882	1
Tmtc4	0.0280622	0.38206	0.217	0.412	1
Gsr	0.00458703	0.381995	0.41	0.765	1
Gm35572	0.0115384	0.380932	0.108	0.353	1
Tmed10	0.0264942	0.37875	0.53	0.765	1
Ezr	0.0399671	0.377226	0.627	0.765	1
Rps27a	0.00303423	0.376499	0.928	1	1
Dcun1d1	0.0423478	0.374124	0.289	0.529	1
Rnf208	0.00921583	0.373984	0.048	0.235	1
Snx4	0.0140265	0.373701	0.253	0.529	1
Hspb11	0.0329718	0.372985	0.398	0.647	1
Rps13	0.0165927	0.372509	0.904	1	1
Sf3b5	0.00750139	0.372205	0.578	0.941	1
Jade1	0.028186	0.371471	0.289	0.529	1
B2m	0.0365516	0.370231	0.602	0.765	1
Mafg	0.0135482	0.369511	0.289	0.529	1
Sestd1	0.036429	0.368439	0.241	0.471	1
Rnf10	0.0208412	0.367893	0.542	0.824	1
Pop7	0.0155466	0.366087	0.386	0.647	1
Tes	0.0322415	0.365648	0.253	0.471	1
Igbp1	0.0168832	0.365571	0.422	0.647	1
Slc25a3	0.0103274	0.365205	0.735	1	1
Drap1	0.016752	0.364223	0.578	0.882	1
Acss2	0.00722996	0.363271	0.072	0.294	1
Rps4x	0.0174421	0.362652	0.904	1	1
Nme6	0.00956871	0.36193	0.193	0.471	1
Dhrs4	0.0400661	0.360249	0.602	0.765	1
N4bp1	0.0165597	0.359749	0.265	0.529	1
Acot2	0.0336699	0.359565	0.072	0.235	1
Pla2g4a	0.0291484	0.357706	0.361	0.588	1
Tial1	0.0142943	0.357278	0.325	0.647	1
Foxo1	0.0250276	0.356054	0.313	0.529	1
Ndel1	0.0128184	0.355448	0.301	0.588	1
Myo10	0.0138297	0.354982	0.47	0.765	1
Cyb5r3	0.0106628	0.35416	0.651	0.941	1
Aldh3a2	0.00838481	0.353967	0.289	0.588	1
1110065P20Rik	0.0330774	0.353877	0.313	0.588	1
Prss12	1.61084e-08	0.352724	0.024	0.471	0.000328065
Akt1	0.0306516	0.352575	0.337	0.529	1
Naca	0.0138602	0.352151	0.867	1	1
Pard6b	0.0332998	0.351649	0.193	0.412	1
Rpl23a	0.0066216	0.351361	0.843	0.941	1
Rhoc	0.0249489	0.351311	0.229	0.471	1
Bcl10	0.00935713	0.350646	0.337	0.647	1
Ywhae	0.0181021	0.348747	0.735	0.941	1
Prcc	0.00930616	0.34701	0.145	0.412	1
Txnrd1	0.0482574	0.345077	0.506	0.706	1
Ube2l3	0.0453744	0.344221	0.47	0.647	1
Rpl15	0.0372021	0.341644	0.904	1	1
Ociad2	0.00241489	0.340265	0.301	0.647	1
Cnbp	0.0381865	0.339854	0.627	0.765	1
Tshr	6.11996e-05	0.339742	0.12	0.529	1
Tlr2	0.00187704	0.339402	0.084	0.353	1
Ppp4c	0.0309204	0.338822	0.373	0.647	1
Rpp14	0.00691282	0.338624	0.181	0.471	1
Arpc2	0.0172017	0.337997	0.59	0.941	1
Dnajb11	0.0469044	0.337498	0.349	0.529	1
Capza1	0.00551709	0.337316	0.373	0.706	1
Rpl41	0.0356065	0.333611	0.964	1	1
Ly6c1	6.92616e-06	0.333058	0.024	0.353	0.141058
Rps21	0.0142801	0.332987	0.952	1	1
Gm14966	2.31337e-06	0.332006	0.036	0.412	0.0471141
Cln6	0.0083205	0.331219	0.181	0.471	1
Gabarapl2	0.0357151	0.329416	0.59	0.824	1
Cbx6	0.0392798	0.328341	0.253	0.471	1
Mrps18b	0.0382006	0.328302	0.253	0.471	1
Ppp1cb	0.0493637	0.326302	0.506	0.706	1
Tgoln1	0.0423315	0.324616	0.386	0.588	1
Cfl2	0.0341858	0.324319	0.289	0.529	1
Rrp1	0.0243972	0.32406	0.602	0.824	1
Mtrf1	0.00693779	0.322718	0.096	0.353	1
Dync1i1	0.019065	0.321318	0.41	0.706	1
Utp4	0.0454337	0.319838	0.072	0.235	1
Vbp1	0.0198659	0.319367	0.337	0.588	1
2310039H08Rik	0.0320805	0.318818	0.458	0.706	1
Sbds	0.0417115	0.316119	0.361	0.588	1
Ccdc88c	0.0142296	0.314117	0.241	0.471	1
Prom1	0.00645457	0.313631	0.494	0.706	1
Gem	0.0495598	0.313456	0.169	0.353	1
Slc25a11	0.0373952	0.312489	0.566	0.824	1
Timm17a	0.0434927	0.312459	0.482	0.706	1
Immt	0.0297927	0.31227	0.458	0.706	1
Tead1	0.0323943	0.30988	0.349	0.588	1
Tomm34	0.000449108	0.309526	0.229	0.647	1
Ell	0.0237523	0.308881	0.096	0.294	1
Ppp2r2c	0.000388714	0.308054	0.06	0.353	1
Tbc1d1	0.00172205	0.307996	0.108	0.412	1
Sec24d	0.0112664	0.307563	0.205	0.471	1
Pqlc1	0.0361816	0.306368	0.205	0.412	1
Lsm2	0.0495482	0.306316	0.361	0.588	1
Gapdh	0.0404515	0.306079	0.831	1	1
Padi1	0.0294585	0.306071	0.181	0.412	1
Nedd9	0.0275854	0.305888	0.193	0.412	1
Appbp2	0.0110041	0.305274	0.361	0.647	1
Capza2	0.00975023	0.30396	0.554	0.824	1
Zc3hav1	0.0305608	0.303893	0.398	0.647	1
Gm49336	0.0443496	0.301244	0.157	0.353	1
Nprl2	0.00117846	0.298291	0.133	0.471	1
Akt1s1	0.0436344	0.297903	0.361	0.647	1
Chn1	0.000351026	0.296992	0.084	0.412	1
Arpc5l	0.0455824	0.296216	0.494	0.765	1
Dad1	0.0207555	0.29547	0.614	0.882	1
Actb	0.038062	0.295088	0.916	1	1
Wbp11	0.0306516	0.294149	0.325	0.588	1
Rbm4b	0.0385531	0.291429	0.241	0.471	1
Abcf2	0.00965332	0.289855	0.241	0.529	1
Cd151	0.00349825	0.28632	0.265	0.588	1
Rtcb	0.00524482	0.285162	0.47	0.824	1
Cmtm8	0.00531569	0.283339	0.277	0.588	1
Ubap1	0.00352264	0.282579	0.133	0.412	1
Tiprl	0.00744202	0.281678	0.361	0.647	1
Fam122a	0.0142916	0.281057	0.205	0.471	1
Slu7	0.0305981	0.280992	0.193	0.471	1
Ndufa4	0.045818	0.280446	0.783	1	1
Rtn1	0.000371995	0.279938	0.084	0.412	1
Chtf8	0.0167343	0.279393	0.181	0.412	1
Pfn1	0.0282582	0.278876	0.904	1	1
Kif21a	0.0433814	0.278019	0.386	0.588	1
Serf2	0.0206701	0.276531	0.867	1	1
Ptger4	0.00548504	0.275147	0.108	0.353	1
Cxcl14	0.00151478	0.27419	0.084	0.353	1
Shkbp1	0.0297444	0.273702	0.133	0.353	1
Slc16a14	7.7113e-06	0.271485	0	0.235	0.157048
Myl12a	0.0474643	0.271364	0.59	0.765	1
Kit	0.0297622	0.268283	0.241	0.471	1
Zfp622	0.0349506	0.267722	0.361	0.588	1
Gbe1	0.0482164	0.267307	0.265	0.471	1
Agfg2	0.0239699	0.267277	0.133	0.353	1
Derl1	0.0133992	0.267163	0.313	0.588	1
Rps20	0.0162086	0.266772	0.988	1	1
Rplp0	0.0355894	0.26628	0.928	1	1
Nxt1	0.0100592	0.265805	0.145	0.412	1
Minos1	0.0374377	0.265517	0.711	0.941	1
Ppp1r15a	0.0385625	0.264238	0.422	0.706	1
Mavs	0.00414215	0.263948	0.096	0.353	1
Usp6nl	0.0204984	0.260607	0.205	0.471	1
Ncald	0.034174	0.260469	0.157	0.353	1
Hmces	0.0116015	0.260254	0.133	0.353	1
Fam114a2	0.00351072	0.258553	0.398	0.765	1
Rpl7a	0.0444507	0.257855	0.928	1	1
Pccb	0.0156947	0.255966	0.277	0.529	1
Trafd1	0.0041936	0.254454	0.133	0.412	1
Hnf1aos1	0.00143489	0.253745	0.084	0.353	1
Raly	0.0341004	0.252251	0.446	0.765	1
Slco2a1	0.00690341	0.251815	0.048	0.235	1
1110008P14Rik	0.0288962	0.250838	0.506	0.765	1
Mfsd10	0.0366905	-0.254105	0.217	0	1
Lix1	0.0217926	-0.257972	0.253	0	1
Golm1	0.0126658	-0.263217	0.289	0	1
Ppp1r16a	0.0434633	-0.264261	0.205	0	1
Vps26b	0.0289992	-0.264268	0.313	0.059	1
2310061I04Rik	0.0426153	-0.26703	0.289	0.059	1
Zfp318	0.0434633	-0.271188	0.205	0	1
Dapp1	0.0418937	-0.272781	0.301	0.059	1
Capn2	0.0434633	-0.273333	0.205	0	1
Ric8a	0.0217926	-0.275705	0.253	0	1
Prdx4	0.0469471	-0.279403	0.337	0.118	1
Got2	0.0161788	-0.28313	0.373	0.059	1
Ppargc1a	0.0482586	-0.283533	0.301	0.059	1
Fam214a	0.029329	-0.283996	0.325	0.059	1
Cc2d2a	0.0434633	-0.288028	0.205	0	1
Hdac7	0.0309101	-0.288664	0.229	0	1
Ttc4	0.0182333	-0.28874	0.265	0	1
Nmd3	0.0213508	-0.298097	0.337	0.059	1
St6galnac2	0.0464527	-0.302685	0.289	0.059	1
Spns1	0.0445238	-0.30385	0.277	0.059	1
Mrpl9	0.0341858	-0.304903	0.373	0.118	1
Zufsp	0.0434633	-0.30679	0.205	0	1
Map3k4	0.0182333	-0.307143	0.265	0	1
Dera	0.0316915	-0.31096	0.313	0.059	1
Rbp1	0.0366905	-0.311402	0.217	0	1
Uba52	0.0407139	-0.313411	0.94	1	1
Nsmaf	0.0366905	-0.315636	0.217	0	1
Zfp398	0.0259839	-0.321311	0.241	0	1
Man2a1	0.0152167	-0.321767	0.277	0	1
Lsm8	0.0198213	-0.322969	0.325	0.059	1
Xrn1	0.0451425	-0.323509	0.289	0.059	1
Phgdh	0.0126658	-0.325085	0.289	0	1
Galnt7	0.02765	-0.325596	0.325	0.059	1
Banp	0.025548	-0.327694	0.337	0.059	1
Fnip2	0.00484695	-0.33573	0.349	0	1
Slc44a4	0.0226778	-0.337571	0.337	0.059	1
Sfswap	0.0316915	-0.34668	0.313	0.059	1
Chchd7	0.0266503	-0.350774	0.41	0.118	1
Tmem57	0.0352743	-0.355508	0.349	0.118	1
Armc1	0.0133339	-0.363427	0.361	0.059	1
Runx1	0.0434633	-0.363677	0.205	0	1
Ptprj	0.00718202	-0.364714	0.325	0	1
Sart1	0.0426818	-0.367825	0.349	0.118	1
Tnks	0.0295335	-0.369922	0.446	0.176	1
Snx6	0.0493365	-0.37304	0.482	0.235	1
Hook1	0.0382292	-0.386364	0.398	0.176	1
Dock7	0.022209	-0.391611	0.349	0.059	1
Tsta3	0.0332481	-0.395301	0.434	0.176	1
Gstm6	0.00590931	-0.405158	0.337	0	1
Smg1	0.0223673	-0.413983	0.398	0.118	1
Rnpep	0.00943164	-0.415203	0.422	0.118	1
Dap3	0.0160073	-0.41615	0.458	0.176	1
Rbm39	0.0367858	-0.417081	0.843	0.765	1
Macf1	0.0368585	-0.423508	0.434	0.176	1
Pdia4	0.0385136	-0.440224	0.614	0.412	1
Snrpd1	0.0274416	-0.453494	0.627	0.471	1
Chchd10	0.0363754	-0.46307	0.771	0.882	1
mt-Nd2	0.0344133	-0.465681	0.964	0.941	1
Spink8	0.00718202	-0.475792	0.325	0	1
mt-Co2	0.0192863	-0.480404	1	1	1
Mrpl15	0.039238	-0.481121	0.47	0.294	1
Svil	0.0450754	-0.485058	0.386	0.176	1
Ncl	0.017823	-0.490109	0.819	0.647	1
Aldh1a1	0.0131587	-0.491527	0.422	0.118	1
Cldn3	0.0388201	-0.496668	0.843	0.706	1
Nupr1	0.0140265	-0.50137	0.349	0.059	1
Trmt1	0.0440911	-0.505704	0.41	0.176	1
Tcirg1	0.0491694	-0.511133	0.289	0.059	1
Tlk2	0.0155533	-0.512591	0.518	0.176	1
Selenoo	0.0384272	-0.52042	0.301	0.059	1
Pigr	0.0123971	-0.525491	0.422	0.118	1
mt-Co1	0.0263741	-0.527351	1	1	1
Mpnd	0.0395172	-0.530437	0.446	0.235	1
Rev3l	0.0288595	-0.532076	0.675	0.529	1
Slk	0.00731363	-0.53319	0.446	0.118	1
Ces1d	0.00722376	-0.535433	0.434	0.118	1
mt-Nd4	0.0122409	-0.540991	1	0.941	1
Mal	0.00569199	-0.541931	0.482	0.176	1
Pnkd	0.0195346	-0.543874	0.566	0.294	1
Cdo1	0.0393097	-0.549761	0.458	0.235	1
Crip1	0.0210375	-0.556137	0.602	0.353	1
Epcam	0.0332279	-0.561705	0.759	0.647	1
Mrps35	0.00699063	-0.562539	0.53	0.235	1
Atp1a1	0.0075204	-0.565828	0.783	0.588	1
Fam173a	0.0264942	-0.56944	0.602	0.412	1
Prodh	0.00484695	-0.569926	0.349	0	1
Ihh	0.0349877	-0.574848	0.518	0.353	1
mt-Co3	0.0107413	-0.577718	1	1	1
Ehmt2	0.0145982	-0.579102	0.566	0.294	1
Thrsp	0.0227984	-0.582632	0.566	0.294	1
Egfl6	0.00526354	-0.588111	0.41	0.059	1
Iqgap2	0.0458503	-0.588157	0.566	0.353	1
mt-Atp6	0.0067894	-0.593832	1	1	1
Malat1	0.0101616	-0.604984	0.964	0.647	1
Mtdh	0.0193714	-0.615901	0.723	0.529	1
H2afj	0.0425125	-0.620193	0.928	0.882	1
Rpn1	0.0385468	-0.622408	0.687	0.529	1
Hnrnpm	0.0285398	-0.623386	0.639	0.529	1
mt-Nd4l	0.0122615	-0.629681	0.819	0.765	1
Bpifb5	0.0221199	-0.638097	0.386	0.118	1
Slco3a1	0.0193903	-0.641797	0.398	0.118	1
Abcc4	0.0309012	-0.653976	0.506	0.294	1
mt-Nd1	0.00477679	-0.655965	0.988	0.941	1
Rrbp1	0.0283454	-0.656971	0.747	0.529	1
Cwc22	0.0246965	-0.664227	0.687	0.412	1
Rex1bd	0.0114696	-0.687712	0.687	0.412	1
Tacc1	0.0118711	-0.6968	0.578	0.353	1
4833423E24Rik	0.0484787	-0.716805	0.578	0.412	1
Auts2	0.0091227	-0.720122	0.494	0.176	1
Arglu1	0.043869	-0.727447	0.711	0.529	1
Bcat1	0.0165452	-0.727862	0.687	0.529	1
Safb	0.0108089	-0.736037	0.53	0.235	1
Kmt2a	0.0333257	-0.739349	0.518	0.294	1
mt-Cytb	0.00332037	-0.744173	1	1	1
A2ml1	0.0126658	-0.748611	0.289	0	1
Dync1h1	0.0211118	-0.75273	0.566	0.294	1
Knop1	0.0302675	-0.758235	0.651	0.412	1
S100a10	0.00887647	-0.762705	0.699	0.529	1
Hnrnpa1	0.00456892	-0.774385	0.735	0.706	1
Nsmf	0.031999	-0.778974	0.361	0.118	1
Pnn	0.0116255	-0.8102	0.699	0.529	1
Trim44	0.0444992	-0.82228	0.518	0.294	1
Caprin2	0.00333475	-0.823282	0.434	0.059	1
Hnrnpll	0.00465362	-0.827859	0.554	0.235	1
Npl	0.00263815	-0.83171	0.446	0.059	1
mt-Nd5	0.00454107	-0.832995	0.904	0.765	1
Gm47283	0.036699	-0.833248	0.855	0.647	1
Ptms	0.000123204	-0.889781	0.855	0.588	1
Atp1b1	0.00411362	-0.895508	0.711	0.588	1
Cndp2	0.00402561	-0.90087	0.663	0.353	1
Sfi1	0.0055319	-0.906319	0.566	0.235	1
AC149090.1	0.0348298	-0.918469	0.627	0.471	1
Mitf	0.00253623	-0.922022	0.542	0.176	1
Gata2	0.00145659	-0.946734	0.675	0.412	1
Atrx	0.000812879	-0.989816	0.843	0.765	1
Jam2	0.000878227	-1.02867	0.687	0.412	1
Adamts16	0.0105613	-1.05957	0.494	0.176	1
Taf1d	0.00220334	-1.13331	0.711	0.412	1
Prpf4b	0.00313416	-1.1739	0.747	0.529	1
Sprr2f	0.00372178	-1.19932	0.783	0.471	1
Lbp	0.000171529	-1.20521	0.819	0.529	1
AY036118	0.00274504	-1.21849	0.518	0.118	1
Dnajc10	0.000432367	-1.27773	0.663	0.353	1
Pik3c3	0.00051003	-1.37691	0.783	0.471	1
Tmsb10	1.84724e-05	-1.43895	0.759	0.294	0.376208
Fxyd4	3.67628e-05	-1.58594	0.723	0.294	0.74871
Gstm7	3.15561e-05	-1.7028	0.831	0.706	0.642671
Lars2	0.00206762	-2.37421	0.855	0.765	1
Gm26917	0.00229192	-4.32008	0.831	0.647	1
